# Supplementary material for: Volcanic influence on centennial to millennial Holocene Greenland temperature change
Source: Sci Rep. 2017 May 3;7:1441. doi: 10.1038/s41598-017-01451-7 (PMC5431187; doi:10.1038/s41598-017-01451-7)
Supplement: Supplementary file 2 — Supplemental information: Data [file 41598_2017_1451_MOESM2_ESM.xlsx]

## Sheet: Sheet1
Supplemental information: Data
Kobashi et al., Scientific Reports 7, Article number: 1441, 2017. doi:10.1038/s41598-017-01451-7)
Title: Volcanic influence on centennial to millennial Holocene Greenland temperature change
Corrected data (10/22/2017)
(A) Raw volcanic forcing (W/m2) as of Figure 3e.
(B) Ice core depth, gas age, and d15N
(C) Greenland temperature over the Holocene as of Figure 2a
(D) Northern Hemispheric average temperature anomalies as of Figure 3c and volcanic impact index (VII) of Figure 4b
See the text for the details of the data.
Note: (B) d15N is from Kobashi et al., Geochimica et Cosmochimica Acta, 19, 4675-4686, 2008.
Age (B.P., radio-carbon calibrated) is the chronology used in the paper. Age (B.P., GICC05) is also provided for the easy comparison with other ice core archives.
(A)			(B)					(C)						(D)
Age (B.P., radio-carbon calibrated)	Volcanic forcing (W/m2)		Ice core depth (m)	Gas age(BP, Radio-carbon calibrated)	Gas age (BP, GICC05)	d15N (‰)		Age (B.P., radio-carbon calibrated)	Age (B.P., GICC05)	Greenland temperature (ºC)	Upper band	Lower band		Age (B.P., radio-carbon calibrated)	NH temperature anomaly (ºC, full)	NH temperature anomaly (ºC, no volc)	VII (ºC)
-50	0		82.37	8.94993	9	0.311673		-43	-43	-30.54	-30.3374	-30.7426		-38	0.558134	0.66894	-0.110806
-49	0		85.35	19.8887	20	0.313263		-42	-42	-30.61	-30.4594	-30.7606		-37	0.540304	0.658153	-0.117849
-48	0		89.69	36.7942	37	0.307929		-41	-41	-30.72	-30.5838	-30.8562		-36	0.52325	0.646432	-0.123183
-47	0		90.205	38.783	39	0.310663		-40	-40	-30.85	-30.7258	-30.9742		-35	0.502038	0.630289	-0.128252
-46	-0.0146553		94.44	55.6885	56	0.306523		-39	-39	-31.02	-30.8768	-31.1632		-34	0.489458	0.616936	-0.127479
-45	-0.0398372		95.65	60.6606	61	0.314448		-38	-38	-31.16	-30.9972	-31.3228		-33	0.482557	0.606262	-0.123705
-44	-0.108289		96.85	65.6328	66	0.307944		-37	-37	-31.32	-31.1519	-31.4881		-32	0.475235	0.602441	-0.127206
-43	-0.294359		98.85	73.5883	74	0.315492		-36	-36	-31.47	-31.3221	-31.6179		-31	0.461499	0.584498	-0.123
-42	-0.800152		101.385	84.5271	85	0.306262		-35	-35	-31.58	-31.4237	-31.7363		-30	0.455279	0.578868	-0.123589
-41	-2.17504		103.19	91.4882	92	0.30728		-34	-34	-31.68	-31.4755	-31.8845		-29	0.453921	0.566545	-0.112625
-40	0		105.65	101.433	102	0.313836		-33	-33	-31.73	-31.5247	-31.9353		-28	0.443102	0.559314	-0.116211
-39	0		108.15	112.371	113	0.306791		-32	-32	-31.78	-31.5706	-31.9894		-27	0.424309	0.548391	-0.124083
-38	0		110.75	123.31	124	0.307449		-31	-31	-31.8	-31.5866	-32.0134		-26	0.40427	0.542445	-0.138175
-37	0		112.64	131.266	132	0.309668		-30	-30	-31.84	-31.6358	-32.0442		-25	0.386543	0.538112	-0.151569
-36	0		115.43	142.204	143	0.299393		-29	-29	-31.86	-31.6258	-32.0942		-24	0.370234	0.526886	-0.156652
-35	0		118.15	154.138	155	0.312652		-28	-28	-31.83	-31.5895	-32.0705		-23	0.355291	0.512046	-0.156755
-34	0		120.85	163.983	164.9	0.302094		-27	-27	-31.82	-31.5789	-32.0611		-22	0.331718	0.506859	-0.175141
-33	0		122.35	168.855	169.8	0.309051		-26	-26	-31.76	-31.5259	-31.9941		-21	0.315366	0.503663	-0.188296
-32	-0.00168953		124.29	176.811	177.8	0.306153		-25	-25	-31.71	-31.5114	-31.9086		-20	0.307154	0.497852	-0.190698
-31	-0.00459261		127.188	188.744	189.8	0.307645		-24	-24	-31.7	-31.4677	-31.9323		-19	0.301491	0.483382	-0.181891
-30	-0.012484		129.455	197.694	198.8	0.309073		-23	-23	-31.63	-31.3794	-31.8806		-18	0.30226	0.469622	-0.167362
-29	-0.033935		131.815	207.638	208.8	0.313305		-22	-22	-31.58	-31.3563	-31.8037		-17	0.289571	0.465806	-0.176235
-28	-0.092245		134.52	217.583	218.8	0.311826		-21	-21	-31.52	-31.1977	-31.8423		-16	0.280985	0.454755	-0.173771
-27	-0.250748		136.85	227.627	228.9	0.307753		-20	-20	-31.48	-31.187	-31.773		-15	0.279004	0.442029	-0.163025
-26	-0.681603		139.25	237.471	238.8	0.306791		-19	-19	-31.38	-31.0298	-31.7302		-14	0.271447	0.433544	-0.162097
-25	0		140.55	241.449	242.8	0.305496		-18	-18	-31.36	-31.1101	-31.6099		-13	0.270053	0.418073	-0.14802
-24	0		144.15	256.266	257.7	0.304074		-17	-17	-31.29	-31.0049	-31.5751		-12	0.263616	0.408648	-0.145032
-23	0		146.15	263.227	264.7	0.31315		-16	-16	-31.2	-30.9527	-31.4473		-11	0.257763	0.393484	-0.135721
-22	0		148.85	274.166	275.7	0.311103		-15	-15	-31.17	-30.8624	-31.4776		-10	0.254006	0.390282	-0.136276
-21	0		150.86	282.221	283.8	0.312388		-14	-14	-31.1	-30.7986	-31.4014		-9	0.24735	0.380561	-0.133211
-20	0		152.69	291.27	292.9	0.3119		-13	-13	-31.05	-30.7464	-31.3536		-8	0.238882	0.364488	-0.125606
-19	-0.00272611		155.33	301.215	302.9	0.304033		-12	-12	-31	-30.7082	-31.2918		-7	0.233124	0.358538	-0.125414
-18	-0.00741034		157.845	311.259	313	0.302572		-11	-11	-30.94	-30.5583	-31.3217		-6	0.229726	0.348193	-0.118467
-17	-0.0201434		160.25	322.197	324	0.301988		-10	-10	-30.88	-30.5543	-31.2057		-5	0.227095	0.334469	-0.107374
-16	-0.0547554		162.58	333.136	335	0.312739		-9	-9	-30.85	-30.4883	-31.2117		-4	0.219014	0.323968	-0.104955
-15	-0.148841		164.54	342.086	344	0.314482		-8	-8	-30.81	-30.4932	-31.1268		-3	0.210079	0.320667	-0.110588
-14	-0.404591		166.55	350.937	352.9	0.313007		-7	-7	-30.73	-30.4054	-31.0546		-2	0.203889	0.319853	-0.115964
-13	-1.09979		168.58	359.986	362	0.315787		-6	-6	-30.71	-30.3716	-31.0484		-1	0.206462	0.307859	-0.101396
-12	0		171.15	371.919	374	0.309638		-5	-5	-30.67	-30.3362	-31.0038		0	0.206005	0.296015	-0.0900103
-11	0		173.843	382.858	385	0.315301		-4	-4	-30.63	-30.3067	-30.9533		1	0.204802	0.293511	-0.0887087
-10	0		176.4	394.692	396.9	0.309406		-3	-3	-30.66	-30.3096	-31.0104		2	0.200516	0.290977	-0.0904607
-9	0		178.64	404.736	407	0.311164		-2	-2	-30.62	-30.2517	-30.9883		3	0.192402	0.286405	-0.0940029
-8	0		181.15	417.663	420	0.301206		-1	-1	-30.63	-30.3444	-30.9156		4	0.190873	0.27945	-0.0885778
-7	0		183.22	426.613	429	0.312841		0	0	-30.61	-30.2	-31.02		5	0.188446	0.270961	-0.0825152
-6	0		185.45	437.552	440	0.315384		1	1	-30.54	-30.1481	-30.9319		6	0.182891	0.263363	-0.080472
-5	0		187.15	445.607	448.1	0.320253		2	2	-30.57	-30.1644	-30.9756		7	0.18397	0.25946	-0.07549
-4	0		190.265	460.524	463.1	0.309509		3	3	-30.58	-30.2273	-30.9327		8	0.175173	0.261732	-0.0865594
-3	0		192.78	473.352	476	0.310295		4	4	-30.55	-30.1903	-30.9097		9	0.176691	0.25936	-0.0826698
-2	0		195.6	486.379	489.1	0.30074		5	5	-30.5	-30.162	-30.838		10	0.170083	0.259868	-0.0897853
-1	0		198.18	497.219	500	0.305507		6	6	-30.53	-30.1391	-30.9209		11	0.169652	0.259817	-0.0901654
0	0		201.25	510.148	513	0.31084		7	7	-30.52	-30.1565	-30.8835		12	0.168295	0.256673	-0.0883786
1	0		203.29	519.098	522	0.31328		8	8	-30.55	-30.1106	-30.9894		13	0.16987	0.260563	-0.0906922
2	0		205.49	528.944	531.9	0.321615		9	9.05007	-30.56	-30.2097	-30.9103		14	0.165612	0.254919	-0.0893076
3	-0.0157425		207.39	537.895	540.9	0.318456		10	10.0556	-29.7714	-28.8465	-30.5635		15	0.166212	0.255692	-0.0894802
4	-0.0427927		209.24	545.852	548.9	0.318348		11	11.0612	-29.8245	-28.97	-30.57		16	0.163954	0.255979	-0.0920248
5	-0.116323		211.15	555.698	558.8	0.314064		12	12.0668	-29.8772	-29.1065	-30.6035		17	0.163471	0.253883	-0.0904121
6	-0.316197		213.54	566.639	569.8	0.316398		13	13.0723	-29.9294	-29.2265	-30.607		18	0.173133	0.249375	-0.0762418
7	-0.859514		215.85	575.491	578.7	0.306401		14	14.0779	-29.9809	-29.303	-30.6135		19	0.173963	0.245968	-0.072005
8	0		218.25	585.437	588.7	0.305602		15	15.0834	-30.0315	-29.3865	-30.65		20	0.169325	0.245417	-0.0760918
9	0		221.15	597.472	600.8	0.30723		16	16.089	-30.0818	-29.4265	-30.6935		21	0.16038	0.240499	-0.0801192
10	0		223.45	608.513	611.9	0.299508		17	17.0946	-30.1315	-29.47	-30.767		22	0.142708	0.225647	-0.0829384
11	0		225.54	618.46	621.9	0.30603		18	18.1001	-30.1804	-29.483	-30.82		23	0.13777	0.210356	-0.0725868
12	0		227.38	626.517	630	0.303805		19	19.1057	-30.2285	-29.45	-30.9105		24	0.132978	0.204941	-0.071963
13	0		229.84	637.459	641	0.308989		20	20.1113	-30.2813	-29.46	-31.01		25	0.122897	0.206543	-0.0836466
14	0		231.15	643.428	647	0.306886		21	21.1168	-30.3747	-29.58	-31.0605		26	0.111043	0.21112	-0.100077
15	0		233.197	652.281	655.9	0.299719		22	22.1224	-30.4675	-29.72	-31.1105		27	0.0896082	0.212755	-0.123147
16	0		235.49	661.134	664.8	0.30059		23	23.128	-30.56	-29.8465	-31.1635		28	0.0758282	0.212102	-0.136273
17	0		237.15	668.098	671.8	0.301856		24	24.1335	-30.6517	-29.98	-31.237		29	0.0737009	0.207295	-0.133594
18	0		240.84	681.925	685.7	0.299261		25	25.1391	-30.7429	-30.12	-31.31		30	0.0646471	0.209545	-0.144898
19	0		243.16	692.968	696.8	0.307004		26	26.1446	-30.8338	-30.2365	-31.39		31	0.0627928	0.213456	-0.150663
20	0		245.51	703.911	707.8	0.311702		27	27.1502	-30.9241	-30.3465	-31.45		32	0.0503141	0.20732	-0.157006
21	0		247.41	712.964	716.9	0.305364		28	28.1558	-31.0145	-30.4565	-31.5335		33	0.0423216	0.206791	-0.164469
22	0		249.66	722.913	726.9	0.306054		29	29.1613	-31.1043	-30.5565	-31.6135		34	0.0326472	0.205237	-0.172589
23	0		251.15	729.778	733.8	0.305995		30	30.1669	-31.1939	-30.6465	-31.72		35	0.0215811	0.208655	-0.187074
24	0		253.15	739.727	743.8	0.304856		31	31.1725	-31.2839	-30.7265	-31.827		36	0.00665444	0.206576	-0.199922
25	0		254.74	746.592	750.7	0.301357		32	32.178	-31.3734	-30.793	-31.95		37	-0.00708446	0.200885	-0.207969
26	0		256.44	754.551	758.7	0.298456		33	33.1836	-31.4634	-30.8565	-32.0635		38	-0.00449053	0.195007	-0.199498
27	0		259.15	767.585	771.8	0.306518		34	34.1891	-31.5533	-30.953	-32.17		39	-0.0110319	0.189917	-0.200949
28	0		260.25	771.565	775.8	0.307633		35	35.1947	-31.6434	-31.04	-32.2935		40	-0.00975215	0.18461	-0.194362
29	0		261.85	777.534	781.8	0.316819		36	36.2003	-31.734	-31.103	-32.407		41	-0.0119078	0.180807	-0.192715
30	0		265.845	796.638	801	0.312565		37	37.2058	-31.8072	-31.21	-32.46		42	-0.0111834	0.181095	-0.192279
31	0		267.74	804.698	809.1	0.309428		38	38.2114	-31.8126	-31.28	-32.36		43	-0.00602546	0.181407	-0.187432
32	-0.0208547		269.84	813.653	818.1	0.306682		39	39.217	-31.8115	-31.12	-32.5035		44	-0.00900334	0.18829	-0.197293
33	-0.0566889		271.4	821.514	826	0.310246		40	40.2225	-31.7863	-31.11	-32.4435		45	-0.0137527	0.183942	-0.197695
34	-0.154096		273.38	831.465	836	0.311044		41	41.2281	-31.7612	-31.1165	-32.3935		46	-0.00892547	0.176532	-0.185457
35	-0.418877		275.66	841.316	845.9	0.31599		42	42.2337	-31.7361	-31.11	-32.3435		47	-0.00512826	0.173603	-0.178731
36	-1.13863		277.19	848.281	852.9	0.311007		43	43.2392	-31.7114	-31.1265	-32.2835		48	0.00701314	0.174435	-0.167422
37	-3.09511		279.16	857.138	861.8	0.311344		44	44.2448	-31.6871	-31.123	-32.24		49	0.0123847	0.174594	-0.16221
38	0		281.41	867.089	871.8	0.313507		45	45.2503	-31.6629	-31.0965	-32.2		50	0.00984631	0.170569	-0.160723
39	0		284.72	882.016	886.8	0.307433		46	46.2559	-31.6386	-31.08	-32.1835		51	0.00714511	0.167483	-0.160338
40	0		288.56	897.839	902.7	0.311029		47	47.2615	-31.6148	-31.0465	-32.16		52	0.00908207	0.163964	-0.154882
41	-0.0225513		291.21	908.786	913.7	0.320519		48	48.267	-31.5909	-31.02	-32.127		53	0.0135062	0.161138	-0.147632
42	-0.0613007		293.74	921.923	926.9	0.305283		49	49.2726	-31.5673	-30.98	-32.1235		54	0.0109721	0.155997	-0.145025
43	-0.166633		295.84	930.88	935.9	0.306351		50	50.2782	-31.5437	-30.9365	-32.097		55	-6.40123e-05	0.154843	-0.154907
44	-0.452954		298.165	940.833	945.9	0.305079		51	51.2837	-31.5202	-30.9	-32.0935		56	-0.00515481	0.145057	-0.150211
45	-1.23126		301.205	953.672	958.8	0.307491		52	52.2893	-31.4967	-30.8665	-32.1035		57	0.00012899	0.145749	-0.14562
46	-3.3469		305.15	968.402	973.6	0.296916		53	53.2949	-31.4735	-30.82	-32.13		58	0.00678175	0.145946	-0.139164
47	0		307.45	977.36	982.6	0.311937		54	54.3004	-31.45	-30.7565	-32.14		59	0.00361576	0.151277	-0.147661
48	0		309.85	986.317	991.6	0.306326		55	55.306	-31.4265	-30.6865	-32.1535		60	0.000421275	0.150791	-0.15037
49	0		311.585	993.384	998.7	0.313269		56	56.3115	-31.4097	-30.693	-32.12		61	-0.00616454	0.149124	-0.155289
50	0		313.48	999.356	1004.7	0.306287		57	57.3171	-31.4085	-30.813	-32.0235		62	-0.00274495	0.146302	-0.149047
51	0		316.62	1012.29	1017.7	0.304842		58	58.3227	-31.4071	-30.8565	-31.9735		63	-0.00285711	0.141359	-0.144216
52	0		318.15	1019.16	1024.6	0.313447		59	59.3282	-31.4052	-30.87	-31.9435		64	-0.00626	0.14379	-0.15005
53	0		321.875	1034.09	1039.6	0.301448		60	60.3338	-31.4036	-30.8065	-32		65	-0.00991188	0.13818	-0.148091
54	0		327.15	1057.98	1063.6	0.306948		61	61.3394	-31.4057	-30.783	-32.0435		66	-0.0127246	0.149521	-0.162245
55	-0.0260853		333.85	1086.94	1092.7	0.297448		62	62.3449	-31.4153	-30.8365	-31.9635		67	-0.0152956	0.151199	-0.166494
56	-0.0709072		336.15	1097.89	1103.7	0.307448		63	63.3505	-31.4249	-30.9165	-31.9435		68	-0.0127893	0.149213	-0.162002
57	-0.192746		340.85	1119.89	1125.8	0.300948		64	64.356	-31.4344	-30.91	-31.95		69	-0.0124137	0.147904	-0.160317
58	-0.523937		361.85	1222.3	1228.7	0.298948		65	65.3616	-31.4435	-30.8765	-32.01		70	-0.00630999	0.145346	-0.151656
59	0		366.85	1244.99	1251.5	0.287448		66	66.3672	-31.4575	-30.8665	-32.07		71	-0.00450264	0.153991	-0.158493
60	0		371.48	1264.9	1271.5	0.303948		67	67.3727	-31.48	-30.92	-32.0235		72	0.00263546	0.149465	-0.14683
61	-0.0379088		376.15	1287	1293.7	0.294448		68	68.3783	-31.5023	-30.9765	-32.0135		73	0.000855309	0.142101	-0.141245
62	-0.103047		380.15	1305.91	1312.7	0.309448		69	69.3839	-31.5244	-31.013	-32.0035		74	0.00469144	0.139303	-0.134611
63	-0.28011		384.15	1324.81	1331.7	0.318447		70	70.3894	-31.5463	-31.0265	-32.03		75	0.00555576	0.144325	-0.13877
64	-0.761419		387.17	1338.73	1345.7	0.313947		71	71.395	-31.5678	-31.0365	-32.09		76	0.0151904	0.145841	-0.130651
65	-2.06975		393.25	1368.5	1375.7	0.303948		72	72.4006	-31.5891	-31.0365	-32.15		77	0.0271966	0.152654	-0.125458
66	0		397.38	1391.28	1398.7	0.297448		73	73.4061	-31.6103	-30.97	-32.224		78	0.0329672	0.14585	-0.112883
67	0		401.25	1410.07	1417.7	0.306948		74	74.4117	-31.6371	-30.97	-32.2735		79	0.0320023	0.147244	-0.115241
68	0		406.18	1434.78	1442.7	0.306948		75	75.4172	-31.6721	-31.03	-32.2735		80	0.0271688	0.147325	-0.120156
69	0		408.15	1443.67	1451.7	0.312447		76	76.4228	-31.7071	-31.1	-32.26		81	0.0244828	0.152941	-0.128459
70	0		412.15	1464.34	1472.6	0.302448		77	77.4284	-31.7413	-31.17	-32.2735		82	0.0279253	0.156945	-0.12902
71	0		416.15	1482.23	1490.7	0.303448		78	78.4339	-31.7758	-31.2365	-32.28		83	0.0214079	0.163767	-0.142359
72	0		420.15	1499.94	1508.6	0.306948		79	79.4395	-31.8097	-31.3065	-32.33		84	0.0164023	0.174953	-0.158551
73	0		424.15	1517.84	1526.7	0.315447		80	80.4451	-31.8436	-31.3395	-32.39		85	0.0239483	0.183646	-0.159698
74	0		427.15	1531.69	1540.7	0.316947		81	81.4506	-31.877	-31.36	-32.4335		86	0.028373	0.189972	-0.161599
75	0		432.15	1556.23	1565.5	0.319447		82	82.4562	-31.9107	-31.3765	-32.52		87	0.0387363	0.176486	-0.13775
76	0		435.25	1569.99	1579.4	0.304448		83	83.4618	-31.9436	-31.36	-32.6		88	0.0413198	0.176518	-0.135199
77	0		440.15	1593.84	1603.5	0.311948		84	84.4673	-31.977	-31.333	-32.67		89	0.0439738	0.172848	-0.128874
78	0		444.32	1614.73	1624.6	0.304948		85	85.4729	-32.0126	-31.36	-32.707		90	0.0473295	0.171986	-0.124656
79	0		448.15	1632.66	1642.7	0.314447		86	86.4784	-32.0512	-31.48	-32.67		91	0.0469468	0.165417	-0.11847
80	0		452.15	1652.47	1662.7	0.313447		87	87.484	-32.0896	-31.55	-32.687		92	0.0417234	0.154949	-0.113225
81	0		455.25	1668.32	1678.7	0.297948		88	88.4896	-32.1281	-31.5665	-32.7035		93	0.0352033	0.146995	-0.111792
82	0		459.15	1688.13	1698.7	0.306448		89	89.4951	-32.1662	-31.59	-32.7835		94	0.0336628	0.149293	-0.11563
83	0		463.15	1707.06	1717.8	0.313447		90	90.5007	-32.205	-31.61	-32.86		95	0.0265516	0.145058	-0.118506
84	0		466.85	1722.81	1733.7	0.290948		91	91.5063	-32.2432	-31.5865	-32.94		96	0.0209514	0.140796	-0.119844
85	0		470.21	1739.65	1750.7	0.300948		92	92.5118	-32.2624	-31.59	-32.9535		97	0.0206853	0.137394	-0.116709
86	0		474.15	1763.4	1774.7	0.296948		93	93.5174	-32.2629	-31.65	-32.9135		98	0.0127991	0.130659	-0.11786
87	0		478.55	1783.28	1794.8	0.312447		94	94.523	-32.2636	-31.7	-32.86		99	0.00160427	0.12984	-0.128236
88	0		481.365	1798.11	1809.8	0.297448		95	95.5285	-32.2641	-31.7365	-32.8435		100	-0.00208842	0.124833	-0.126921
89	0		485.15	1816.89	1828.8	0.304448		96	96.5341	-32.2647	-31.74	-32.83		101	-0.00792653	0.117443	-0.125369
90	-0.036293		489.15	1837.69	1849.8	0.314447		97	97.5396	-32.265	-31.73	-32.847		102	-0.0209815	0.115644	-0.136625
91	-0.0986547		492.85	1857.55	1869.8	0.308948		98	98.5452	-32.2655	-31.7165	-32.86		103	-0.0351224	0.108116	-0.143239
92	-0.268171		496.41	1877.45	1889.8	0.317947		99	99.5508	-32.2657	-31.6765	-32.897		104	-0.0479961	0.103997	-0.151993
93	-0.728965		501.26	1900.3	1912.7	0.314447		100	100.556	-32.2663	-31.6	-32.95		105	-0.0687212	0.0974587	-0.16618
94	0		505.1	1920.2	1932.6	0.309948		101	101.562	-32.2669	-31.5465	-33.02		106	-0.114708	0.0855917	-0.2003
95	0		509.15	1941.28	1953.7	0.316947		102	102.567	-32.2676	-31.5465	-33.0035		107	-0.16638	0.0809057	-0.247285
96	0		513.15	1962.24	1974.7	0.302448		103	103.573	-32.2693	-31.6065	-32.95		108	-0.188587	0.0845294	-0.273116
97	0		518.15	1987.17	1999.7	0.317947		104	104.579	-32.271	-31.65	-32.89		109	-0.215536	0.0856615	-0.301197
98	0		522.5	2011.08	2023.7	0.302948		105	105.584	-32.2725	-31.7065	-32.8535		110	-0.218797	0.0845064	-0.303304
99	0		527.85	2034.99	2047.7	0.310448		106	106.59	-32.2745	-31.7165	-32.8335		111	-0.225669	0.0852089	-0.310878
100	0		531.25	2050.92	2063.7	0.308948		107	107.595	-32.2756	-31.72	-32.8235		112	-0.227664	0.0947606	-0.322424
101	0		535.85	2072.83	2085.7	0.307948		108	108.601	-32.2776	-31.71	-32.83		113	-0.224867	0.100245	-0.325113
102	0		539.15	2090.86	2103.8	0.302448		109	109.606	-32.279	-31.69	-32.8235		114	-0.224903	0.110182	-0.335084
103	0		542.35	2107.69	2120.7	0.296448		110	110.612	-32.2805	-31.6565	-32.857		115	-0.225641	0.107167	-0.332808
104	0		545.15	2120.54	2133.6	0.295448		111	111.618	-32.2821	-31.6265	-32.91		116	-0.227935	0.106095	-0.334031
105	0		550.85	2146.44	2159.6	0.301948		112	112.623	-32.284	-31.5865	-32.97		117	-0.224719	0.105668	-0.330388
106	0		553.15	2157.49	2170.7	0.294948		113	113.629	-32.2867	-31.573	-32.9635		118	-0.228489	0.0980649	-0.326554
107	0		556.15	2172.43	2185.7	0.308948		114	114.634	-32.2898	-31.6265	-32.92		119	-0.228585	0.096909	-0.325494
108	0		559.27	2188.27	2201.6	0.297448		115	115.64	-32.2933	-31.69	-32.8735		120	-0.231746	0.097214	-0.32896
109	0		561.85	2205.2	2218.6	0.298948		116	116.645	-32.2966	-31.72	-32.837		121	-0.23596	0.100341	-0.336301
110	-0.0178725		565.25	2223.14	2236.6	0.302448		117	117.651	-32.3002	-31.7465	-32.8435		122	-0.242612	0.0994453	-0.342057
111	-0.0485825		568.85	2243.08	2256.6	0.297948		118	118.656	-32.3041	-31.7665	-32.827		123	-0.257459	0.093977	-0.351436
112	-0.132061		572.46	2263.04	2276.6	0.292448		119	119.662	-32.3082	-31.7695	-32.82		124	-0.274938	0.09562	-0.370558
113	-0.358979		576.49	2284.11	2297.7	0.306448		120	120.668	-32.3124	-31.76	-32.8435		125	-0.263165	0.0953465	-0.358511
114	-0.975805		580.2	2303	2316.6	0.306448		121	121.673	-32.3165	-31.73	-32.897		126	-0.244461	0.09692	-0.341381
115	-2.65251		583.85	2320.99	2334.6	0.309948		122	122.679	-32.3214	-31.683	-32.95		127	-0.20924	0.096569	-0.305809
116	-7.21028		587.85	2340.95	2354.6	0.294948		123	123.684	-32.3261	-31.62	-33.02		128	-0.173132	0.0969055	-0.270038
117	-1.34355		591.75	2359.88	2373.6	0.306948		124	124.69	-32.2997	-31.6395	-32.96		129	-0.175143	0.0960319	-0.271175
118	-3.65215		595.75	2380.87	2394.7	0.306448		125	125.695	-32.259	-31.6365	-32.8335		130	-0.174569	0.0882624	-0.262832
119	0		603.15	2423.65	2437.8	0.292448		126	126.701	-32.2183	-31.6565	-32.7535		131	-0.17814	0.0879368	-0.266077
120	0		607.85	2448.45	2462.8	0.297948		127	127.707	-32.178	-31.613	-32.7035		132	-0.171735	0.0893871	-0.261123
121	0		610.85	2464.42	2478.9	0.304948		128	128.712	-32.1371	-31.55	-32.6735		133	-0.17298	0.0780073	-0.250987
122	0		614.148	2485.25	2499.9	0.312447		129	129.718	-32.0967	-31.45	-32.7		134	-0.170619	0.0687558	-0.239375
123	0		617.45	2500.93	2515.7	0.304448		130	130.723	-32.0559	-31.36	-32.7135		135	-0.169497	0.0614128	-0.23091
124	0		620.77	2518.79	2533.7	0.308448		131	131.729	-32.0157	-31.29	-32.727		136	-0.167085	0.0646541	-0.23174
125	0		623.82	2532.69	2547.7	0.308448		132	132.734	-32.0105	-31.313	-32.717		137	-0.158701	0.0666836	-0.225384
126	0		627.55	2552.66	2567.8	0.301448		133	133.74	-32.0192	-31.33	-32.6935		138	-0.156047	0.0677149	-0.223762
127	0		634.35	2595.53	2610.9	0.305448		134	134.745	-32.0278	-31.39	-32.66		139	-0.155378	0.0727023	-0.22808
128	-0.035848		638.87	2620.23	2635.7	0.309948		135	135.751	-32.0363	-31.44	-32.6235		140	-0.150032	0.0715881	-0.22162
129	-0.0974451		642.6	2639.16	2654.7	0.300448		136	136.757	-32.0447	-31.463	-32.65		141	-0.141501	0.0732215	-0.214722
130	-0.264883		647.85	2665.05	2680.7	0.299448		137	137.762	-32.0534	-31.44	-32.67		142	-0.132881	0.0739392	-0.20682
131	-0.720027		651.54	2684.08	2699.8	0.296448		138	138.768	-32.062	-31.4295	-32.69		143	-0.118463	0.0725726	-0.191036
132	-1.95724		654.85	2703	2718.8	0.306448		139	139.773	-32.0706	-31.4	-32.7135		144	-0.0885095	0.074094	-0.162603
133	-5.32032		657.85	2717.94	2733.8	0.300948		140	140.779	-32.0794	-31.39	-32.7635		145	-0.0600962	0.0715819	-0.131678
134	-0.0253088		661.85	2738.76	2754.7	0.308948		141	141.784	-32.0881	-31.3495	-32.797		146	-0.057276	0.0655097	-0.122786
135	-0.0687964		665.15	2756.78	2772.8	0.308448		142	142.79	-32.0967	-31.293	-32.8505		147	-0.0546449	0.0576389	-0.112284
136	-0.187008		669.85	2782.78	2798.9	0.307948		143	143.796	-32.0938	-31.3165	-32.807		148	-0.0488033	0.0659094	-0.114713
137	-0.508341		672.85	2800.61	2816.8	0.297948		144	144.801	-32.0871	-31.37	-32.7935		149	-0.0336369	0.0624824	-0.0961194
138	-1.38181		675.49	2814.56	2830.8	0.311948		145	145.807	-32.0809	-31.406	-32.7535		150	-0.0254266	0.0609033	-0.08633
139	-3.75616		682.565	2852.35	2868.7	0.298448		146	146.812	-32.0743	-31.4065	-32.73		151	-0.0112678	0.0633585	-0.0746262
140	0		686.55	2874.32	2890.7	0.297448		147	147.818	-32.0677	-31.4365	-32.687		152	-0.0182923	0.0632437	-0.081536
141	0		690.67	2897.3	2913.7	0.302948		148	148.823	-32.0612	-31.46	-32.6435		153	-0.0351877	0.0599086	-0.0950963
142	0		693.685	2913.3	2929.7	0.311448		149	149.829	-32.0545	-31.46	-32.63		154	-0.0507162	0.06839	-0.119106
143	0		695.73	2925.2	2941.6	0.305448		150	150.834	-32.0476	-31.4565	-32.65		155	-0.0750231	0.0780579	-0.153081
144	0		699.96	2947.2	2963.6	0.306948		151	151.84	-32.0407	-31.4165	-32.647		156	-0.113503	0.0768656	-0.190368
145	0		704.51	2971.3	2987.7	0.306448		152	152.846	-32.0333	-31.3565	-32.6535		157	-0.157668	0.0702067	-0.227875
146	0		708.15	2989.2	3005.6	0.291448		153	153.851	-32.0262	-31.29	-32.68		158	-0.158983	0.070495	-0.229478
147	0		711.89	3007.2	3023.6	0.289448		154	154.857	-32.0189	-31.2065	-32.7335		159	-0.159273	0.0724492	-0.231722
148	0		714.21	3020.19	3036.6	0.295948		155	155.862	-32.0368	-31.28	-32.7135		160	-0.15593	0.0748138	-0.230744
149	0		717.1	3036.08	3052.5	0.308448		156	156.868	-32.0588	-31.38	-32.6935		161	-0.155525	0.0739235	-0.229448
150	0		720.16	3053.95	3070.4	0.304448		157	157.873	-32.0812	-31.4865	-32.6705		162	-0.155597	0.0743745	-0.229972
151	0		724.16	3075.09	3091.6	0.299948		158	158.879	-32.103	-31.53	-32.6735		163	-0.153429	0.0707801	-0.224209
152	0		726.15	3088.05	3104.6	0.298948		159	159.885	-32.1247	-31.573	-32.6835		164	-0.149797	0.0733134	-0.22311
153	0		729.665	3107.98	3124.6	0.310948		160	160.89	-32.1461	-31.613	-32.69		165	-0.153431	0.0745804	-0.228011
154	0		733.51	3128.98	3145.7	0.301448		161	161.896	-32.1678	-31.613	-32.7335		166	-0.153825	0.073796	-0.227621
155	0		736.84	3146.78	3163.6	0.300448		162	162.901	-32.1892	-31.6265	-32.78		167	-0.157443	0.0775308	-0.234974
156	0		739.85	3164.57	3181.5	0.309948		163	163.907	-32.2104	-31.6365	-32.84		168	-0.148251	0.0796979	-0.227949
157	0		741.2	3171.53	3188.5	0.308948		164	164.912	-32.2311	-31.61	-32.91		169	-0.147149	0.0705444	-0.217693
158	0		747.125	3206.36	3223.6	0.314947		165	165.918	-32.2325	-31.7065	-32.827		170	-0.155066	0.0778995	-0.232966
159	0		750.85	3228.29	3245.7	0.300448		166	166.924	-32.2334	-31.7365	-32.77		171	-0.15209	0.0804803	-0.23257
160	-0.0193216		753.15	3242.17	3259.7	0.309948		167	167.929	-32.234	-31.7265	-32.7635		172	-0.155671	0.0819864	-0.237658
161	-0.0525216		756.73	3263.01	3280.7	0.308448		168	168.935	-32.2345	-31.6665	-32.8135		173	-0.155618	0.0803676	-0.235985
162	-0.142768		760.15	3280.86	3298.7	0.303948		169	169.94	-32.2366	-31.5865	-32.8805		174	-0.138819	0.0799053	-0.218724
163	-0.388085		764.15	3304.67	3322.7	0.301948		170	170.946	-32.2508	-31.6665	-32.837		175	-0.121563	0.0730361	-0.194599
164	-1.05492		767.15	3325.6	3343.8	0.309448		171	171.951	-32.2646	-31.71	-32.8135		176	-0.0980952	0.0650958	-0.163191
165	-2.86758		771.38	3350.3	3368.7	0.293448		172	172.957	-32.2778	-31.7565	-32.82		177	-0.0573462	0.0613373	-0.118684
166	-7.79489		774.88	3369.05	3387.6	0.306448		173	173.962	-32.2907	-31.78	-32.8535		178	-0.0101717	0.0648803	-0.075052
167	0		777.75	3386.91	3405.6	0.297948		174	174.968	-32.3034	-31.7965	-32.9035		179	-0.00671724	0.0633635	-0.0700808
168	0		780.835	3404.86	3423.7	0.298448		175	175.974	-32.3157	-31.77	-32.94		180	-0.00220361	0.0542363	-0.05644
169	0		784.15	3424.83	3443.8	0.306948		176	176.979	-32.3275	-31.733	-32.997		181	-0.00106587	0.0498294	-0.0508952
170	0		788.85	3452.69	3471.8	0.308948		177	177.985	-32.346	-31.69	-33.05		182	0.00160951	0.0518227	-0.0502132
171	0		791.18	3466.54	3485.7	0.311948		178	178.99	-32.3943	-31.7665	-33.07		183	0.00128794	0.0526893	-0.0514014
172	0		794.155	3484.51	3503.7	0.302448		179	179.996	-32.4424	-31.83	-33.0835		184	-0.00106172	0.0593194	-0.0603811
173	0		797.305	3505.5	3524.7	0.306948		180	181.001	-32.4903	-31.91	-33.1		185	-0.00497317	0.0645881	-0.0695613
174	0		800.74	3526.5	3545.7	0.319947		181	182.007	-32.5385	-31.98	-33.1135		186	-0.00344431	0.0655221	-0.0689664
175	0		803.75	3545.6	3564.8	0.306448		182	183.013	-32.586	-32.05	-33.16		187	-0.0014423	0.0750349	-0.0764772
176	0		810.25	3581.5	3600.7	0.289448		183	184.018	-32.6341	-32.1265	-33.21		188	0.00485582	0.0801409	-0.0752851
177	0		814.15	3603.5	3622.7	0.304948		184	185.024	-32.6821	-32.163	-33.2305		189	-0.00727658	0.0887916	-0.0960682
178	-0.0308804		817.86	3623.49	3642.7	0.300448		185	186.029	-32.7303	-32.18	-33.3035		190	-0.00639564	0.0964305	-0.102826
179	-0.0839416		820.285	3638.47	3657.7	0.309448		186	187.035	-32.7786	-32.2065	-33.3935		191	0.00343992	0.0891485	-0.0857086
180	-0.228177		820.555	3640.47	3659.7	0.292448		187	188.04	-32.8273	-32.213	-33.51		192	0.0110968	0.088225	-0.0771282
181	-0.620249		827.95	3684.26	3703.6	0.29935		188	189.046	-32.8763	-32.213	-33.6		193	0.0247175	0.0889159	-0.0641984
182	-1.68601		830.75	3699.2	3718.6	0.303166		189	190.051	-32.9057	-32.2165	-33.6435		194	0.0355471	0.0990747	-0.0635275
183	0		834.05	3719.12	3738.6	0.299626		190	191.057	-32.8765	-32.26	-33.557		195	0.0295865	0.0995294	-0.0699428
184	0		837.95	3744.02	3763.6	0.305666		191	192.063	-32.8477	-32.2665	-33.4835		196	0.0263578	0.09897	-0.0726122
185	0		840.95	3759.06	3778.7	0.300575		192	193.068	-32.8191	-32.2465	-33.4235		197	0.0274717	0.103509	-0.0760376
186	0		843.05	3769.92	3789.6	0.31289		193	194.074	-32.7911	-32.22	-33.37		198	0.0239473	0.110195	-0.0862477
187	0		847.95	3798.8	3818.6	0.302434		194	195.079	-32.7632	-32.21	-33.32		199	0.0128584	0.117412	-0.104553
188	0		849.89	3809.76	3829.6	0.301207		195	196.085	-32.736	-32.1465	-33.3135		200	0.00177797	0.122544	-0.120766
189	0		853.05	3828.68	3848.6	0.307574		196	197.09	-32.7088	-32.08	-33.3235		201	-0.0033234	0.126286	-0.129609
190	0		856.205	3848.6	3868.6	0.304207		197	198.096	-32.6824	-32.0165	-33.35		202	-0.0091908	0.130586	-0.139777
191	-0.0258853		858.95	3867.53	3887.6	0.300983		198	199.102	-32.6466	-31.963	-33.3435		203	-0.0152321	0.127919	-0.143151
192	-0.0703635		862.95	3894.62	3914.8	0.307626		199	200.107	-32.5889	-31.95	-33.267		204	-0.0136861	0.134475	-0.148161
193	-0.191268		865.49	3911.55	3931.8	0.304299		200	201.113	-32.5312	-31.9165	-33.1435		205	-0.0137848	0.130499	-0.144283
194	-0.51992		868.85	3934.43	3954.8	0.303023		201	202.118	-32.4739	-31.8865	-33.0735		206	-0.0167643	0.128218	-0.144982
195	0		871.05	3950.34	3970.8	0.310765		202	203.124	-32.417	-31.8695	-32.9835		207	-0.0181676	0.12878	-0.146948
196	0		875.15	3977.06	3997.7	0.302706		203	204.129	-32.3601	-31.7865	-32.92		208	-0.0230356	0.125268	-0.148303
197	0		877.15	3989.96	4010.7	0.299948		204	205.135	-32.3035	-31.7165	-32.88		209	-0.0375674	0.12167	-0.159237
198	0		878.375	3999.89	4020.7	0.311441		205	206.14	-32.247	-31.6165	-32.88		210	-0.046874	0.119264	-0.166138
199	0		881.55	4018.73	4039.7	0.293125		206	207.146	-32.1909	-31.52	-32.86		211	-0.0477356	0.114562	-0.162297
200	0		884.95	4040.62	4061.8	0.304624		207	208.152	-32.1344	-31.43	-32.8735		212	-0.0505896	0.116937	-0.167526
201	0		887.95	4059.43	4080.8	0.304716		208	209.157	-32.0879	-31.363	-32.8435		213	-0.0572515	0.116201	-0.173452
202	0		890.835	4078.12	4099.7	0.302698		209	210.163	-32.0582	-31.3795	-32.75		214	-0.0650866	0.113543	-0.17863
203	0		893.952	4098.98	4120.8	0.316021		210	211.168	-32.0285	-31.38	-32.66		215	-0.0658114	0.103899	-0.16971
204	0		897.95	4121.74	4143.8	0.288033		211	212.174	-31.9988	-31.3695	-32.59		216	-0.0596401	0.0993311	-0.158971
205	0		900.55	4137.61	4159.8	0.303258		212	213.179	-31.9689	-31.34	-32.56		217	-0.0600914	0.0999488	-0.16004
206	-0.036935		903.95	4161.47	4183.8	0.309563		213	214.185	-31.9394	-31.3265	-32.5135		218	-0.0628852	0.1001	-0.162985
207	-0.1004		905.95	4175.43	4197.8	0.308258		214	215.191	-31.909	-31.3165	-32.4935		219	-0.0619114	0.100284	-0.162195
208	-0.272915		909.81	4200.4	4222.8	0.304533		215	216.196	-31.8786	-31.27	-32.5035		220	-0.0495691	0.0989131	-0.148482
209	-0.741859		912.43	4219.4	4241.8	0.29585		216	217.202	-31.8478	-31.253	-32.51		221	-0.0446403	0.0945592	-0.139199
210	0		916.05	4244.3	4266.7	0.310362		217	218.207	-31.8167	-31.17	-32.5335		222	-0.0448198	0.0971241	-0.141944
211	0		919.05	4265.3	4287.7	0.321849		218	219.213	-31.811	-31.1465	-32.537		223	-0.0378638	0.0974108	-0.135275
212	0		922.95	4292.3	4314.7	0.300765		219	220.218	-31.8421	-31.2365	-32.54		224	-0.0314799	0.106689	-0.138169
213	-0.014545		925.49	4306.3	4328.7	0.307207		220	221.224	-31.8728	-31.3	-32.5035		225	-0.0299561	0.0988343	-0.12879
214	-0.0395373		928.11	4324.4	4346.8	0.305258		221	222.23	-31.9031	-31.3565	-32.4935		226	-0.0265742	0.0996122	-0.126186
215	-0.107474		931.89	4345.3	4367.7	0.302075		222	223.235	-31.9331	-31.37	-32.5035		227	-0.0188393	0.0937731	-0.112612
216	-0.292144		934.1	4361.4	4383.8	0.298441		223	224.241	-31.9629	-31.3965	-32.53		228	-0.018869	0.085639	-0.104508
217	-0.378683		937.285	4379.4	4401.8	0.294764		224	225.246	-31.992	-31.3965	-32.59		229	-0.0178104	0.0850033	-0.102814
218	-1.02937		940.53	4402.5	4424.9	0.292808		225	226.252	-32.0212	-31.39	-32.64		230	-0.00462996	0.0890234	-0.0936534
219	-2.79811		943.31	4425.4	4447.8	0.29835		226	227.257	-32.0499	-31.38	-32.73		231	0.010878	0.0862393	-0.0753613
220	0		948.125	4458.4	4480.8	0.303524		227	228.263	-32.0785	-31.3865	-32.8335		232	0.00496601	0.0891238	-0.0841578
221	0		952.13	4486.4	4508.8	0.314799		228	229.268	-32.1086	-31.4065	-32.9035		233	0.00395663	0.0905417	-0.0865851
222	0		955.165	4503.3	4525.7	0.295765		229	230.274	-32.1426	-31.49	-32.8635		234	0.00421173	0.092584	-0.0883723
223	0		958.195	4521.31	4543.7	0.305075		230	231.28	-32.176	-31.5765	-32.8535		235	0.00440135	0.0939538	-0.0895524
224	0		961.275	4541.44	4563.8	0.308708		231	232.285	-32.2093	-31.63	-32.8335		236	0.00230298	0.0952612	-0.0929583
225	0		965.6	4573.62	4595.9	0.301441		232	233.291	-32.2423	-31.6965	-32.84		237	-0.00212388	0.0952715	-0.0973954
226	0		967.165	4585.66	4607.9	0.307166		233	234.296	-32.2752	-31.7265	-32.87		238	-0.000698809	0.0968577	-0.0975565
227	0		970.195	4604.63	4626.8	0.301891		234	235.302	-32.3076	-31.7565	-32.89		239	-0.00528716	0.0952339	-0.100521
228	0		974.1	4634.72	4656.8	0.310258		235	236.307	-32.34	-31.7865	-32.927		240	-0.00962136	0.0926268	-0.102248
229	0		976.1	4648.75	4670.8	0.304749		236	237.313	-32.3726	-31.7465	-33.0035		241	-0.0246763	0.0883849	-0.113061
230	0		979.955	4676.89	4698.9	0.297849		237	238.319	-32.4045	-31.7465	-33.07		242	-0.0325981	0.0904067	-0.123005
231	0		983.125	4701.9	4723.9	0.307258		238	239.324	-32.4518	-31.8395	-33.0835		243	-0.0422747	0.0886597	-0.130934
232	0		986.315	4723.79	4745.8	0.301431		239	240.33	-32.5123	-31.99	-33.0235		244	-0.0553572	0.088818	-0.144175
233	0		988.77	4738.66	4760.7	0.305207		240	241.335	-32.5733	-32.0365	-33.0735		245	-0.060857	0.0803636	-0.141221
234	0		991.075	4754.63	4776.7	0.299575		241	242.341	-32.6339	-31.98	-33.22		246	-0.0654335	0.0799873	-0.145421
235	0		994.315	4775.68	4797.8	0.292033		242	243.346	-32.6549	-31.9565	-33.2835		247	-0.0709503	0.0788033	-0.149754
236	0		997.9	4799.59	4821.8	0.295034		243	244.352	-32.6426	-31.9865	-33.24		248	-0.0800904	0.0822344	-0.162325
237	0		1000.9	4819.51	4841.8	0.302666		244	245.357	-32.6305	-32	-33.2035		249	-0.0752012	0.086207	-0.161408
238	0		1003.1	4834.45	4856.8	0.307306		245	246.363	-32.6184	-32.01	-33.1735		250	-0.0696586	0.0837955	-0.153454
239	0		1006.83	4856.36	4878.8	0.313706		246	247.369	-32.6063	-32	-33.17		251	-0.0705062	0.080169	-0.150675
240	0		1009.54	4872.3	4894.8	0.303299		247	248.374	-32.5946	-31.99	-33.137		252	-0.0713072	0.0791592	-0.150466
241	0		1012.49	4891.22	4913.8	0.302075		248	249.38	-32.5829	-31.9765	-33.127		253	-0.0665195	0.0760976	-0.142617
242	0		1015.33	4910.14	4932.8	0.306074		249	250.385	-32.572	-31.9665	-33.13		254	-0.0662623	0.0751298	-0.141392
243	0		1017.88	4926.98	4949.7	0.302299		250	251.391	-32.5609	-31.9525	-33.12		255	-0.0627763	0.0701967	-0.132973
244	0		1020.1	4942.91	4965.7	0.297173		251	252.396	-32.5505	-31.953	-33.15		256	-0.0619816	0.0619146	-0.123896
245	0		1023.94	4965.92	4988.8	0.306891		252	253.402	-32.5398	-31.9165	-33.16		257	-0.0644698	0.0600178	-0.124488
246	0		1026.53	4983.85	5006.8	0.301399		253	254.407	-32.5302	-31.87	-33.18		258	-0.0613095	0.0617829	-0.123092
247	0		1029.2	5001.78	5024.8	0.306807		254	255.413	-32.5204	-31.82	-33.21		259	-0.061159	0.0566851	-0.117844
248	-0.0215333		1032.78	5026.56	5049.7	0.30049		255	256.419	-32.5113	-31.773	-33.25		260	-0.0588666	0.0585071	-0.117374
249	-0.0585335		1034.35	5037.5	5060.7	0.305524		256	257.424	-32.5024	-31.713	-33.28		261	-0.0566927	0.0541068	-0.110799
250	-0.15911		1037.07	5056.28	5079.6	0.297032		257	258.43	-32.4502	-31.733	-33.147		262	-0.0500141	0.0528001	-0.102814
251	-0.432507		1040.87	5085.28	5108.8	0.29135		258	259.435	-32.3819	-31.743	-33.0105		263	-0.0423255	0.054667	-0.0969925
252	-1.17568		1043.62	5101.15	5124.8	0.297941		259	260.441	-32.3139	-31.76	-32.9035		264	-0.0292304	0.0507724	-0.0800028
253	-0.817152		1045.59	5115.14	5138.9	0.294667		260	261.446	-32.2458	-31.7165	-32.81		265	-0.0215577	0.0437155	-0.0652732
254	-2.22125		1048.61	5133.99	5157.9	0.302707		261	262.452	-32.1783	-31.6065	-32.75		266	-0.0167768	0.0454038	-0.0621806
255	0		1051.84	5157.6	5181.7	0.292898		262	263.458	-32.1108	-31.5165	-32.72		267	-0.0180535	0.0413029	-0.0593564
256	0		1054.44	5175.45	5199.7	0.2959		263	264.463	-32.0431	-31.3865	-32.7135		268	-0.024675	0.0443972	-0.0690721
257	0		1057.74	5197.28	5221.7	0.300489		264	265.469	-32.0141	-31.37	-32.69		269	-0.0314461	0.0409902	-0.0724363
258	0		1059.41	5209.09	5233.6	0.292722		265	266.474	-31.9966	-31.3865	-32.65		270	-0.0369113	0.0414845	-0.0783957
259	0		1062.88	5233.91	5258.6	0.298124		266	267.48	-31.9796	-31.41	-32.6		271	-0.040105	0.0370179	-0.0771228
260	0		1065.1	5249.92	5274.7	0.294129		267	268.485	-31.9626	-31.41	-32.5535		272	-0.0381299	0.0341964	-0.0723263
261	0		1068.15	5271.8	5296.7	0.297989		268	269.491	-31.9459	-31.413	-32.52		273	-0.0387828	0.0355694	-0.0743522
262	0		1070.87	5291.71	5316.7	0.30494		269	270.497	-31.9293	-31.4065	-32.4935		274	-0.0396023	0.0332168	-0.0728192
263	0		1073.81	5313.62	5338.7	0.300942		270	271.502	-31.913	-31.39	-32.49		275	-0.0435572	0.0316358	-0.075193
264	0		1076.54	5333.54	5358.7	0.307117		271	272.508	-31.8967	-31.35	-32.497		276	-0.0464368	0.0359976	-0.0824344
265	0		1078.43	5348.38	5373.6	0.296758		272	273.513	-31.8807	-31.3065	-32.52		277	-0.0410195	0.0469942	-0.0880138
266	0		1081.67	5373.28	5398.6	0.294216		273	274.519	-31.8651	-31.24	-32.547		278	-0.0274197	0.0538228	-0.0812425
267	0		1086.22	5408.04	5433.5	0.294758		274	275.524	-31.8496	-31.1565	-32.5705		279	-0.0248244	0.0572577	-0.0820821
268	0		1089.1	5429.95	5455.5	0.29385		275	276.53	-31.8204	-31.18	-32.5		280	-0.0256736	0.0624997	-0.0881734
269	0		1093.46	5460.83	5486.5	0.294167		276	277.535	-31.7891	-31.2265	-32.43		281	-0.0226197	0.0604369	-0.0830566
270	0		1096.3	5480.75	5506.5	0.295758		277	278.541	-31.7575	-31.23	-32.3335		282	-0.0246167	0.0728272	-0.0974439
271	0		1099.88	5507.75	5533.6	0.30485		278	279.547	-31.7258	-31.23	-32.28		283	-0.024561	0.0788026	-0.103364
272	0		1101.73	5522.8	5548.7	0.306578		279	280.552	-31.6945	-31.18	-32.2435		284	-0.0281504	0.0804171	-0.108568
273	-0.0153983		1104.92	5546.74	5572.7	0.30335		280	281.558	-31.6631	-31.0965	-32.2405		285	-0.0311906	0.0843822	-0.115573
274	-0.0418568		1106.1	5556.73	5582.7	0.296116		281	282.563	-31.6313	-31.043	-32.2535		286	-0.0290764	0.0895549	-0.118631
275	-0.113779		1109.22	5581.7	5607.7	0.301583		282	283.569	-31.5997	-30.95	-32.2935		287	-0.0302946	0.0890294	-0.119324
276	-0.309282		1112.12	5602.8	5628.8	0.300489		283	284.574	-31.5902	-30.97	-32.25		288	-0.0252347	0.0969549	-0.12219
277	-0.840717		1114.81	5621.8	5647.8	0.296116		284	285.58	-31.5871	-31.0065	-32.19		289	-0.0147494	0.092769	-0.107518
278	-2.2853		1117.88	5645.8	5671.8	0.29844		285	286.586	-31.5839	-31.04	-32.1735		290	-0.00115865	0.0979917	-0.0991503
279	0		1120.88	5671.8	5697.8	0.299301		286	287.591	-31.5809	-31.05	-32.16		291	-0.00334019	0.104084	-0.107424
280	0		1125.15	5706.8	5732.8	0.29434		287	288.597	-31.5773	-31.06	-32.1535		292	-0.00842253	0.111994	-0.120416
281	0		1128.13	5729.8	5755.8	0.295258		288	289.602	-31.5734	-31.0465	-32.157		293	-0.0147678	0.11336	-0.128127
282	0		1130.47	5746.8	5772.8	0.298898		289	290.608	-31.569	-31.0165	-32.19		294	-0.0252901	0.10941	-0.1347
283	0		1133.68	5773.7	5799.7	0.306581		290	291.613	-31.5643	-30.95	-32.2135		295	-0.037321	0.113949	-0.15127
284	0		1136.78	5797.7	5823.7	0.304676		291	292.619	-31.5595	-30.88	-32.247		296	-0.048682	0.119249	-0.167931
285	0		1138.89	5813.6	5839.6	0.308758		292	293.624	-31.5789	-30.93	-32.25		297	-0.0670655	0.116674	-0.18374
286	0		1140.59	5826.6	5852.6	0.312666		293	294.63	-31.6076	-31.01	-32.227		298	-0.0691071	0.114322	-0.183429
287	0		1143.15	5847.6	5873.6	0.310941		294	295.636	-31.6358	-31.0765	-32.24		299	-0.0810305	0.111024	-0.192054
288	0		1145.84	5868.8	5894.8	0.299805		295	296.641	-31.6638	-31.13	-32.26		300	-0.085849	0.110329	-0.196178
289	0		1148.9	5892.9	5918.9	0.305714		296	297.647	-31.6909	-31.1765	-32.28		301	-0.0865661	0.110907	-0.197473
290	0		1151.32	5913.8	5939.8	0.298349		297	298.652	-31.7178	-31.2065	-32.33		302	-0.0913147	0.11151	-0.202824
291	0		1153.92	5934.7	5960.7	0.308258		298	299.658	-31.744	-31.1865	-32.4		303	-0.0883261	0.109457	-0.197784
292	0		1156.85	5957.7	5983.7	0.302483		299	300.663	-31.7698	-31.173	-32.49		304	-0.0824952	0.105234	-0.187729
293	0		1158.53	5969.6	5995.6	0.311215		300	301.669	-31.795	-31.16	-32.557		305	-0.0761599	0.10447	-0.18063
294	0		1160.63	5985.6	6011.6	0.297806		301	302.675	-31.8198	-31.153	-32.6335		306	-0.0774283	0.108126	-0.185554
295	0		1163.7	6008.7	6034.7	0.305715		302	303.68	-31.8728	-31.223	-32.6635		307	-0.0749713	0.108765	-0.183736
296	0		1166.1	6028.8	6054.8	0.305579		303	304.686	-31.9341	-31.33	-32.68		308	-0.0770752	0.110664	-0.187739
297	0		1168.35	6047.8	6073.8	0.307074		304	305.691	-31.9944	-31.4265	-32.6935		309	-0.0765042	0.10955	-0.186054
298	0		1171.41	6070.8	6096.8	0.305532		305	306.697	-32.0549	-31.51	-32.72		310	-0.0741362	0.114915	-0.189051
299	0		1174.1	6089.9	6115.9	0.307758		306	307.702	-32.1151	-31.58	-32.727		311	-0.0793425	0.112892	-0.192235
300	0		1176.9	6111.8	6137.8	0.306258		307	308.708	-32.1748	-31.6365	-32.8235		312	-0.0796666	0.106909	-0.186576
301	-0.0299918		1179.77	6135.8	6161.8	0.302306		308	309.713	-32.2345	-31.6865	-32.88		313	-0.0691594	0.105101	-0.17426
302	-0.081526		1180.33	6140.7	6166.7	0.302983		309	310.719	-32.2944	-31.69	-32.9235		314	-0.0635957	0.107192	-0.170787
303	-0.221611		1184.31	6175.8	6201.8	0.301533		310	311.725	-32.354	-31.703	-32.99		315	-0.0566837	0.106561	-0.163245
304	-0.6024		1186.32	6191.7	6217.7	0.3058		311	312.73	-32.4135	-31.7	-33.1035		316	-0.0462399	0.10122	-0.14746
305	-1.63749		1189.44	6219.8	6245.8	0.301715		312	313.736	-32.4367	-31.7365	-33.1		317	-0.0329525	0.0968915	-0.129844
306	-4.45117		1190.7	6231.8	6257.8	0.293983		313	314.741	-32.4464	-31.79	-33.087		318	-0.0127992	0.101427	-0.114227
307	-0.129222		1191.1	6234.8	6260.8	0.278399		314	315.747	-32.4562	-31.873	-33.047		319	-0.0116275	0.0998177	-0.111445
308	-0.351262		1194.09	6259.8	6285.8	0.293582		315	316.752	-32.4662	-31.91	-33.037		320	-0.00890408	0.0985529	-0.107457
309	0		1196.56	6277.8	6303.8	0.304666		316	317.758	-32.4766	-31.92	-33.04		321	-0.0074067	0.0963013	-0.103708
310	0		1199.2	6298.9	6324.9	0.296804		317	318.764	-32.4871	-31.8965	-33.04		322	-0.00149666	0.0975679	-0.0990646
311	0		1201.82	6320.9	6346.9	0.306622		318	319.769	-32.4983	-31.9065	-33.0835		323	0.00708404	0.0951904	-0.0881063
312	0		1204.48	6342.9	6368.9	0.300575		319	320.775	-32.5098	-31.89	-33.12		324	0.00926307	0.0899667	-0.0807037
313	0		1207.35	6364.8	6390.8	0.304166		320	321.78	-32.5219	-31.8565	-33.15		325	0.00696547	0.0907372	-0.0837717
314	0		1209.54	6383.8	6409.8	0.30631		321	322.786	-32.5344	-31.81	-33.22		326	0.00715835	0.0920709	-0.0849126
315	0		1212.65	6408.8	6434.8	0.299666		322	323.791	-32.5476	-31.7465	-33.267		327	0.0127317	0.0895094	-0.0767777
316	0		1214.26	6421.8	6447.8	0.301261		323	324.797	-32.4871	-31.7365	-33.1935		328	0.0146014	0.0909658	-0.0763644
317	0		1216.1	6436.8	6462.8	0.303214		324	325.803	-32.4079	-31.73	-33.07		329	0.0158089	0.0915644	-0.0757555
318	0		1220.68	6470.7	6496.7	0.29117		325	326.808	-32.3285	-31.71	-32.95		330	0.00505392	0.0946801	-0.0896262
319	0		1221.9	6481.7	6507.7	0.295376		326	327.814	-32.2496	-31.67	-32.86		331	-0.00868085	0.0917919	-0.100473
320	0		1224.48	6502.7	6528.7	0.31094		327	328.819	-32.1712	-31.63	-32.75		332	-0.0146351	0.0988789	-0.113514
321	0		1226.42	6519.59	6545.6	0.30358		328	329.825	-32.0931	-31.54	-32.667		333	-0.0253243	0.0979796	-0.123304
322	0		1229.29	6543.57	6569.6	0.314391		329	330.83	-32.0153	-31.473	-32.59		334	-0.0496106	0.0954271	-0.145038
323	0		1231.1	6558.54	6584.6	0.320897		330	331.836	-31.9372	-31.3765	-32.54		335	-0.0724517	0.096201	-0.168653
324	0		1233.1	6575.61	6601.7	0.30035		331	332.841	-31.8593	-31.26	-32.5135		336	-0.0726157	0.0984674	-0.171083
325	0		1236.1	6601.64	6627.8	0.306171		332	333.847	-31.7819	-31.11	-32.447		337	-0.0758436	0.0984467	-0.17429
326	0		1238.73	6623.67	6649.9	0.300628		333	334.853	-31.7042	-30.9465	-32.4205		338	-0.0708242	0.105481	-0.176305
327	0		1240.73	6641.5	6667.8	0.305624		334	335.858	-31.6797	-30.98	-32.3735		339	-0.0694084	0.104775	-0.174183
328	0		1245.1	6679.33	6705.8	0.307195		335	336.864	-31.6645	-31.0365	-32.29		340	-0.0764555	0.1072	-0.183656
329	0		1248.68	6713.05	6739.7	0.30351		336	337.869	-31.6493	-31.06	-32.257		341	-0.0797822	0.107867	-0.187649
330	0		1250.1	6725.97	6752.7	0.300807		337	338.875	-31.6343	-31.0765	-32.227		342	-0.0802957	0.107323	-0.187619
331	0		1252.17	6742.96	6769.8	0.297259		338	339.88	-31.6193	-31.0665	-32.2035		343	-0.0860816	0.109016	-0.195098
332	0		1255.19	6767.69	6794.7	0.303168		339	340.886	-31.6042	-31.0465	-32.19		344	-0.0931672	0.111198	-0.204365
333	0		1257.1	6783.57	6810.7	0.303622		340	341.892	-31.5896	-30.9995	-32.2035		345	-0.0983429	0.112333	-0.210675
334	0		1259.91	6805.49	6832.8	0.30035		341	342.897	-31.5743	-30.94	-32.2335		346	-0.103134	0.108633	-0.211767
335	0		1262.33	6823.23	6850.7	0.288893		342	343.903	-31.5594	-30.873	-32.2635		347	-0.109183	0.100305	-0.209488
336	0		1264.25	6836.21	6863.8	0.289352		343	344.908	-31.5438	-30.889	-32.2135		348	-0.109911	0.0996463	-0.209558
337	0		1266.9	6857.02	6884.8	0.284122		344	345.914	-31.5281	-30.9	-32.1135		349	-0.110247	0.0972964	-0.207543
338	0		1269.1	6875.83	6903.8	0.298999		345	346.919	-31.5122	-30.9165	-32.08		350	-0.115211	0.0986147	-0.213826
339	-0.0240721		1271.7	6899.67	6927.9	0.303214		346	347.925	-31.4964	-30.963	-32.0735		351	-0.117342	0.0916756	-0.209018
340	-0.0654349		1274.68	6925.28	6953.8	0.299622		347	348.93	-31.4802	-30.9465	-32.0635		352	-0.114871	0.0978455	-0.212717
341	-0.17787		1276.3	6937.04	6965.7	0.293808		348	349.936	-31.464	-30.8965	-32.0735		353	-0.104728	0.0953358	-0.200064
342	-0.483502		1278.4	6954.82	6983.7	0.298395		349	350.942	-31.4477	-30.82	-32.07		354	-0.086504	0.104054	-0.190558
343	-1.31429		1281.9	6982.36	7011.6	0.303441		350	351.947	-31.4312	-30.733	-32.1035		355	-0.064082	0.111951	-0.176033
344	-3.57262		1283.2	6994.21	7023.6	0.297354		351	352.953	-31.4159	-30.7065	-32.11		356	-0.0415731	0.11502	-0.156593
345	0		1285.1	7010.19	7039.8	0.313352		352	353.958	-31.4292	-30.773	-32.097		357	-0.0371105	0.120571	-0.157681
346	0		1288.9	7040.78	7070.8	0.30553		353	354.964	-31.4423	-30.8265	-32.07		358	-0.0326856	0.132201	-0.164887
347	0		1290.1	7050.64	7080.8	0.302624		354	355.969	-31.4554	-30.913	-32.0335		359	-0.0266691	0.131302	-0.157971
348	0		1292.9	7072.35	7102.8	0.316167		355	356.975	-31.4681	-30.95	-32.0135		360	-0.0201524	0.136178	-0.15633
349	0		1295.3	7090.11	7120.8	0.295395		356	357.981	-31.4804	-30.9165	-32.06		361	-0.014098	0.138188	-0.152286
350	0		1297.1	7105.99	7136.9	0.294895		357	358.986	-31.493	-30.9	-32.1035		362	-0.0126705	0.136948	-0.149619
351	0		1299.65	7129.58	7160.8	0.308238		358	359.992	-31.5051	-30.8565	-32.147		363	-0.0113367	0.139787	-0.151124
352	0		1302.5	7155.33	7186.9	0.303053		359	360.997	-31.5173	-30.823	-32.22		364	-0.00806539	0.139227	-0.147292
353	0		1304.7	7177.03	7208.9	0.294714		360	362.003	-31.5298	-30.7665	-32.3035		365	-0.0050373	0.144721	-0.149759
354	0		1306.1	7190.85	7222.9	0.305849		361	363.008	-31.5507	-30.85	-32.2535		366	0.00172909	0.147545	-0.145816
355	0		1309.1	7215.42	7247.8	0.30712		362	364.014	-31.5718	-30.933	-32.227		367	0.0086472	0.157968	-0.14932
356	-0.0291647		1311.9	7239.1	7271.8	0.305716		363	365.019	-31.5931	-30.98	-32.2135		368	0.0140404	0.160837	-0.146797
357	-0.0792779		1313.1	7248.96	7281.8	0.308646		364	366.025	-31.6144	-31.04	-32.2135		369	0.0078211	0.167882	-0.160061
358	-0.2155		1315.1	7264.75	7297.8	0.32253		365	367.031	-31.6357	-31.07	-32.21		370	0.00558211	0.164086	-0.158504
359	-0.585789		1318.1	7289.51	7322.9	0.308941		366	368.036	-31.6574	-31.0965	-32.23		371	0.0130436	0.162401	-0.149357
360	-1.59234		1320.21	7307.37	7341	0.297214		367	369.042	-31.6795	-31.1	-32.25		372	0.0220872	0.166154	-0.144067
361	-2.26278		1323.9	7335.79	7369.8	0.304984		368	370.047	-31.7017	-31.09	-32.2935		373	0.0321741	0.161184	-0.12901
362	0		1325.1	7345.66	7379.8	0.305213		369	371.053	-31.7244	-31.09	-32.3435		374	0.0310644	0.159491	-0.128426
363	0		1327.2	7367.36	7401.8	0.311352		370	372.058	-31.7473	-31.08	-32.4135		375	0.0303726	0.158992	-0.12862
364	0		1330.1	7394	7428.8	0.296626		371	373.064	-31.7708	-31.06	-32.4835		376	0.0302692	0.155357	-0.125088
365	0		1332.1	7412.85	7447.9	0.301897		372	374.07	-31.7887	-31.05	-32.54		377	0.0274217	0.152414	-0.124993
366	0		1334.1	7429.52	7464.8	0.305439		373	375.075	-31.7274	-31.0265	-32.44		378	0.0374677	0.147417	-0.109949
367	0		1336.12	7447.28	7482.8	0.295763		374	376.081	-31.6663	-31.04	-32.3135		379	0.0399508	0.143349	-0.103399
368	0		1339.9	7480.93	7516.9	0.304575		375	377.086	-31.6056	-31.0265	-32.24		380	0.0342299	0.140802	-0.106572
369	0		1341.9	7498.69	7534.9	0.306213		376	378.092	-31.5449	-30.95	-32.1935		381	0.0319459	0.140078	-0.108132
370	0		1343.1	7507.57	7543.9	0.307576		377	379.097	-31.4846	-30.8765	-32.13		382	0.0328159	0.139117	-0.106301
371	0		1346.88	7536.28	7573	0.310919		378	380.103	-31.4241	-30.8065	-32.11		383	0.0307149	0.13618	-0.105465
372	0		1348.1	7548.12	7585	0.306984		379	381.108	-31.3637	-30.72	-32.0905		384	0.0243621	0.133383	-0.109021
373	0		1350.1	7565.78	7602.9	0.297443		380	382.114	-31.3032	-30.61	-32.08		385	0.0258312	0.129664	-0.103832
374	0		1353.9	7597.26	7634.8	0.307083		381	383.12	-31.2426	-30.5265	-32.07		386	0.0271312	0.134896	-0.107765
375	-0.0373312		1354.4	7601.2	7638.8	0.306441		382	384.125	-31.1819	-30.41	-32.0405		387	0.0243761	0.143855	-0.119479
376	-0.101477		1355.1	7607.22	7644.9	0.308985		383	385.131	-31.1296	-30.346	-32.0235		388	0.0267503	0.143225	-0.116474
377	-0.275842		1357.1	7621.92	7659.8	0.302259		384	386.136	-31.1372	-30.4	-31.9735		389	0.0287314	0.149386	-0.120654
378	-0.749816		1359.95	7646.59	7684.8	0.297121		385	387.142	-31.1443	-30.44	-31.907		390	0.0406286	0.150768	-0.11014
379	0		1360.95	7655.47	7693.8	0.298745		386	388.147	-31.1512	-30.4665	-31.8935		391	0.0441357	0.15789	-0.113754
380	0		1361.95	7663.36	7701.8	0.303057		387	389.153	-31.1578	-30.4965	-31.8835		392	0.0464496	0.159628	-0.113179
381	0		1362.95	7672.24	7710.8	0.308462		388	390.159	-31.1643	-30.54	-31.85		393	0.0523838	0.159289	-0.106905
382	0		1364.95	7689.11	7727.9	0.317269		389	391.164	-31.1706	-30.5765	-31.8235		394	0.0568813	0.157835	-0.100954
383	0		1365.95	7698.98	7737.9	0.304556		390	392.17	-31.1762	-30.54	-31.82		395	0.0640924	0.153198	-0.0891057
384	0		1366.95	7707.86	7746.9	0.312193		391	393.175	-31.1816	-30.5265	-31.837		396	0.0651704	0.151842	-0.0866719
385	0		1367.94	7715.75	7754.9	0.313269		392	394.181	-31.1869	-30.52	-31.8635		397	0.0638364	0.154436	-0.0905992
386	0		1368.95	7723.65	7762.9	0.3128		393	395.186	-31.1915	-30.4965	-31.9005		398	0.0687464	0.150889	-0.0821431
387	0		1369.95	7731.54	7770.9	0.318691		394	396.192	-31.1959	-30.4565	-31.937		399	0.0582713	0.153816	-0.0955448
388	0		1370.52	7736.38	7775.8	0.318018		395	397.197	-31.2105	-30.46	-31.9735		400	0.063843	0.151189	-0.0873457
389	0		1371.95	7747.13	7786.7	0.318916		396	398.203	-31.2505	-30.56	-31.9635		401	0.0650737	0.15025	-0.0851766
390	0		1372.95	7755.02	7794.7	0.317792		397	399.209	-31.2904	-30.67	-31.9535		402	0.0645764	0.146163	-0.0815861
391	0		1373.95	7761.93	7801.7	0.320071		398	400.214	-31.3299	-30.73	-31.9905		403	0.0695856	0.147063	-0.0774772
392	0		1374.95	7770.71	7810.6	0.327303		399	401.22	-31.3688	-30.8	-32.01		404	0.0748084	0.155826	-0.081018
393	0		1376	7778.7	7818.7	0.321978		400	402.225	-31.4079	-30.88	-32.0435		405	0.0781332	0.157544	-0.0794108
394	0		1376.95	7787.49	7827.6	0.321248		401	403.231	-31.447	-30.91	-32.0935		406	0.0780607	0.163136	-0.085075
395	0		1377.95	7796.27	7836.5	0.31981		402	404.236	-31.4856	-30.92	-32.1535		407	0.079342	0.155113	-0.0757715
396	0		1378.95	7804.16	7844.5	0.316739		403	405.242	-31.524	-30.9265	-32.2135		408	0.0809318	0.144124	-0.0631923
397	0		1379.83	7811.07	7851.5	0.310328		404	406.248	-31.5625	-30.89	-32.3135		409	0.0737508	0.141752	-0.0680013
398	0		1380.95	7820.74	7861.3	0.312188		405	407.253	-31.5949	-30.89	-32.3935		410	0.0709222	0.136941	-0.0660185
399	0		1381.95	7827.74	7868.4	0.313091		406	408.259	-31.6101	-30.96	-32.3435		411	0.0628373	0.134045	-0.071208
400	0		1382.95	7837.51	7878.3	0.305203		407	409.264	-31.6257	-31.0065	-32.3135		412	0.064154	0.133542	-0.0693876
401	0		1383.95	7844.42	7885.3	0.306079		408	410.27	-31.6413	-31.05	-32.3035		413	0.0679496	0.130162	-0.0622124
402	0		1384.95	7852.21	7893.2	0.313429		409	411.275	-31.6569	-31.08	-32.3135		414	0.068089	0.130667	-0.0625779
403	0		1385.95	7861.09	7902.2	0.321553		410	412.281	-31.673	-31.103	-32.297		415	0.0637809	0.12759	-0.0638088
404	0		1386.95	7869.08	7910.3	0.310711		411	413.287	-31.6889	-31.1265	-32.307		416	0.0584712	0.130078	-0.0716064
405	0		1387.95	7875.89	7917.2	0.319716		412	414.292	-31.7056	-31.18	-32.3435		417	0.0529619	0.124567	-0.0716046
406	0		1388.95	7883.78	7925.2	0.317904		413	415.298	-31.7226	-31.18	-32.39		418	0.052712	0.119515	-0.0668031
407	0		1389.95	7891.68	7933.2	0.316921		414	416.303	-31.7401	-31.18	-32.4435		419	0.0537949	0.115132	-0.0613374
408	0		1390.95	7899.57	7941.2	0.320985		415	417.309	-31.7583	-31.17	-32.497		420	0.0594162	0.105235	-0.0458187
409	0		1391.95	7908.45	7950.2	0.318259		416	418.314	-31.7768	-31.12	-32.54		421	0.0599464	0.100021	-0.0400745
410	0		1392.95	7918.42	7960.3	0.319647		417	419.32	-31.7961	-31.086	-32.597		422	0.0588475	0.101053	-0.0422051
411	0		1393.8	7928.28	7970.3	0.323128		418	420.325	-31.7829	-31.0595	-32.59		423	0.057405	0.102944	-0.0455394
412	0		1394.95	7940.22	7982.4	0.312553		419	421.331	-31.7008	-31.0365	-32.4235		424	0.0474177	0.104876	-0.0574584
413	0		1395.95	7951.07	7993.4	0.327164		420	422.337	-31.619	-31	-32.2975		425	0.0472728	0.100637	-0.0533645
414	0		1396.95	7960.05	8002.5	0.326051		421	423.342	-31.5378	-30.96	-32.2135		426	0.0485912	0.0994609	-0.0508697
415	0		1397.95	7967.95	8010.5	0.320961		422	424.348	-31.4568	-30.9165	-32.0935		427	0.0463475	0.0962851	-0.0499377
416	0		1398.95	7976.73	8019.4	0.331582		423	425.353	-31.3765	-30.78	-32.037		428	0.0408993	0.100488	-0.0595891
417	0		1399.95	7984.62	8027.4	0.325032		424	426.359	-31.2967	-30.6565	-31.977		429	0.0418903	0.103318	-0.0614278
418	0		1401.95	8001.39	8044.4	0.326936		425	427.364	-31.2171	-30.55	-31.89		430	0.0512439	0.0967116	-0.0454677
419	0		1402.95	8010.27	8053.4	0.328294		426	428.37	-31.1377	-30.4165	-31.86		431	0.0534537	0.100601	-0.0471468
420	0		1403.95	8019.15	8062.4	0.31622		427	429.376	-31.0693	-30.3365	-31.8135		432	0.0563008	0.0988766	-0.0425758
421	0		1404.95	8029.12	8072.5	0.31978		428	430.381	-31.0191	-30.3665	-31.7		433	0.0540934	0.0913749	-0.0372815
422	0		1405.95	8040.96	8084.5	0.317784		429	431.387	-30.9689	-30.3665	-31.604		434	0.0493491	0.0878876	-0.0385385
423	0		1406.95	8051.91	8095.6	0.302181		430	432.392	-30.9189	-30.36	-31.5305		435	0.0421498	0.0825403	-0.0403906
424	0		1407.95	8062.86	8106.7	0.303579		431	433.398	-30.8693	-30.333	-31.46		436	0.0435637	0.086976	-0.0434123
425	0		1408.95	8074.8	8118.8	0.301111		432	434.403	-30.8192	-30.2765	-31.3835		437	0.0425779	0.0905062	-0.0479284
426	0		1409.95	8086.54	8130.7	0.299371		433	435.409	-30.7693	-30.24	-31.32		438	0.0496163	0.0926832	-0.0430669
427	0		1410.95	8099.37	8143.7	0.28218		434	436.414	-30.7189	-30.17	-31.26		439	0.0534844	0.0946113	-0.0411269
428	0		1411.95	8111.11	8155.6	0.276531		435	437.42	-30.6688	-30.0965	-31.237		440	0.0525475	0.0988897	-0.0463422
429	-0.0144737		1412.95	8122.95	8167.6	0.282392		436	438.426	-30.6182	-30.01	-31.2335		441	0.0514753	0.110867	-0.0593913
430	-0.0393435		1413.95	8133.71	8178.5	0.273698		437	439.431	-30.5676	-29.8865	-31.2235		442	0.0470759	0.112998	-0.0659223
431	-0.106947		1414.95	8144.66	8189.6	0.273538		438	440.437	-30.5539	-29.863	-31.207		443	0.0468266	0.11911	-0.0722835
432	-0.290711		1415.95	8154.43	8199.5	0.28185		439	441.442	-30.5879	-29.97	-31.2005		444	0.0473404	0.120887	-0.0735461
433	-0.790235		1416.95	8165.38	8210.6	0.288136		440	442.448	-30.6218	-30.0165	-31.2235		445	0.0515835	0.119412	-0.0678287
434	0		1417.97	8177.22	8222.6	0.304268		441	443.453	-30.6557	-30.06	-31.2635		446	0.0499029	0.124869	-0.0749661
435	0		1418.95	8187.09	8232.6	0.308875		442	444.459	-30.6896	-30.1065	-31.3335		447	0.0551019	0.125916	-0.0708144
436	0		1419.95	8196.85	8242.5	0.305533		443	445.465	-30.7231	-30.073	-31.41		448	0.0530748	0.123679	-0.0706041
437	0		1420.8	8203.76	8249.5	0.311127		444	446.47	-30.7567	-30.0565	-31.5		449	0.0559511	0.115493	-0.0595416
438	0		1421.95	8214.61	8260.5	0.312574		445	447.476	-30.7901	-30.0465	-31.59		450	0.0510614	0.124426	-0.0733646
439	0		1422.95	8223.49	8269.5	0.312075		446	448.481	-30.817	-30.0395	-31.64		451	0.0447133	0.128365	-0.0836518
440	0		1423.95	8233.26	8279.4	0.314639		447	449.487	-30.832	-30.063	-31.61		452	0.0441332	0.121497	-0.0773638
441	0		1424.95	8243.13	8289.4	0.314077		448	450.492	-30.8474	-30.1265	-31.59		453	0.035059	0.115042	-0.0799834
442	0		1426.95	8260.89	8307.4	0.314701		449	451.498	-30.8625	-30.2065	-31.567		454	0.0259073	0.118702	-0.0927945
443	0		1427.95	8269.87	8316.5	0.314191		450	452.503	-30.8778	-30.253	-31.57		455	0.0199295	0.125425	-0.105496
444	0		1428.95	8279.83	8326.6	0.310647		451	453.509	-30.8929	-30.27	-31.5805		456	0.0235771	0.132681	-0.109104
445	0		1430.95	8300.55	8347.6	0.311962		452	454.515	-30.9082	-30.3065	-31.57		457	0.0195909	0.132412	-0.112821
446	0		1431.95	8311.3	8358.5	0.308316		453	455.52	-30.9234	-30.33	-31.5835		458	0.0174168	0.129137	-0.11172
447	0		1432.95	8319.09	8366.4	0.31667		454	456.526	-30.9388	-30.35	-31.6035		459	0.0104989	0.127712	-0.117213
448	-0.0211887		1433.95	8329.04	8376.5	0.318702		455	457.531	-30.9543	-30.3665	-31.6035		460	0.0108551	0.12522	-0.114365
449	-0.057597		1434.95	8339.89	8387.5	0.311629		456	458.537	-30.9697	-30.3765	-31.6435		461	0.0117518	0.124125	-0.112373
450	0		1435.94	8348.76	8396.5	0.313148		457	459.542	-30.9855	-30.3765	-31.6635		462	0.0121416	0.117872	-0.10573
451	0		1436.95	8358.71	8406.6	0.306915		458	460.548	-31.0014	-30.3765	-31.717		463	0.0100802	0.11274	-0.10266
452	0		1437.95	8367.68	8415.7	0.309369		459	461.554	-31.0172	-30.3465	-31.7535		464	0.0155072	0.103038	-0.0875313
453	0		1438.95	8378.42	8426.6	0.312258		460	462.559	-31.0334	-30.31	-31.7935		465	0.0138434	0.10646	-0.0926169
454	0		1439.95	8389.27	8437.6	0.316743		461	463.565	-31.0302	-30.31	-31.78		466	0.0142821	0.106383	-0.0921007
455	0		1440.95	8399.22	8447.7	0.31621		462	464.57	-31.0048	-30.3365	-31.7		467	0.0107045	0.102462	-0.0917573
456	0		1441.95	8408.99	8457.6	0.315429		463	465.576	-30.9791	-30.3465	-31.627		468	0.00590485	0.0998465	-0.0939416
457	0		1442.95	8418.95	8467.7	0.313126		464	466.581	-30.9532	-30.3565	-31.59		469	0.000793811	0.102072	-0.101278
458	0		1443.95	8427.73	8476.6	0.316514		465	467.587	-30.9275	-30.3465	-31.56		470	-0.0100586	0.105558	-0.115617
459	-0.0366914		1444.95	8438.69	8487.7	0.318679		466	468.592	-30.9014	-30.3465	-31.517		471	-0.0171382	0.0931042	-0.110242
460	-0.0997375		1445.95	8450.44	8499.6	0.324522		467	469.598	-30.8748	-30.33	-31.477		472	-0.0272588	0.0842993	-0.111558
461	-0.271115		1446.95	8461.3	8510.6	0.320755		468	470.604	-30.8476	-30.3065	-31.4535		473	-0.0411077	0.0887543	-0.129862
462	-0.736966		1447.95	8473.16	8522.6	0.313913		469	471.609	-30.8204	-30.27	-31.45		474	-0.0553175	0.0898109	-0.145128
463	-2.00328		1448.95	8483.14	8532.7	0.321921		470	472.615	-30.7925	-30.19	-31.46		475	-0.0735686	0.089181	-0.16275
464	-0.0169648		1449.95	8494.11	8543.8	0.321603		471	473.62	-30.7636	-30.133	-31.49		476	-0.0788718	0.0830338	-0.161906
465	-0.046115		1450.95	8504	8553.8	0.322543		472	474.626	-30.7345	-30.05	-31.5035		477	-0.0921826	0.0744031	-0.166586
466	-0.125353		1451.95	8514.88	8564.8	0.321136		473	475.631	-30.7046	-29.98	-31.53		478	-0.0900866	0.0742903	-0.164377
467	-0.340746		1452.95	8525.76	8575.8	0.318597		474	476.637	-30.7399	-30.03	-31.53		479	-0.0880755	0.0806563	-0.168732
468	-0.926244		1453.95	8537.64	8587.8	0.320645		475	477.642	-30.8128	-30.153	-31.5505		480	-0.080041	0.0848635	-0.164904
469	0		1454.95	8548.53	8598.8	0.321553		476	478.648	-30.8851	-30.263	-31.5805		481	-0.0853885	0.0914036	-0.176792
470	0		1455.95	8559.42	8609.8	0.311393		477	479.654	-30.957	-30.3865	-31.6035		482	-0.0879354	0.0944156	-0.182351
471	0		1456.95	8569.33	8619.8	0.307271		478	480.659	-31.0283	-30.48	-31.667		483	-0.0918953	0.101828	-0.193723
472	0		1457.95	8582.2	8632.8	0.316202		479	481.665	-31.0988	-30.56	-31.7135		484	-0.0866949	0.116865	-0.20356
473	0		1458.95	8594.09	8644.8	0.316721		480	482.67	-31.1693	-30.64	-31.77		485	-0.093189	0.121039	-0.214228
474	0		1459.29	8598.05	8648.8	0.313447		481	483.676	-31.2394	-30.713	-31.8435		486	-0.0919525	0.113889	-0.205841
475	0		1460.9	8614.88	8665.8	0.307948		482	484.681	-31.3089	-30.7665	-31.91		487	-0.0877239	0.10894	-0.196664
476	0		1462.15	8628.74	8679.8	0.307948		483	485.687	-31.3783	-30.81	-31.99		488	-0.0843626	0.105872	-0.190234
477	0		1466.9	8674.16	8725.7	0.309448		484	486.692	-31.4476	-30.833	-32.09		489	-0.08854	0.111033	-0.199573
478	0		1468.1	8687.02	8738.7	0.319447		485	487.698	-31.5167	-30.86	-32.207		490	-0.079798	0.114626	-0.194424
479	-0.0264786		1470.1	8706.7	8758.6	0.308448		486	488.703	-31.5856	-30.8695	-32.35		491	-0.0706706	0.115975	-0.186646
480	-0.0719764		1471.2	8718.66	8770.7	0.308448		487	489.709	-31.6266	-30.9225	-32.3535		492	-0.059155	0.121089	-0.180244
481	-0.195652		1473.05	8738.53	8790.8	0.297448		488	490.715	-31.6498	-30.98	-32.33		493	-0.0466142	0.129952	-0.176566
482	-0.531838		1475.2	8763.24	8815.8	0.305448		489	491.72	-31.6726	-31.05	-32.307		494	-0.0361055	0.129123	-0.165229
483	-1.44569		1477.1	8783.99	8836.8	0.296948		490	492.726	-31.6959	-31.1	-32.3035		495	-0.0121692	0.136532	-0.148701
484	-3.92978		1479.1	8805.72	8858.8	0.307948		491	493.731	-31.7196	-31.14	-32.31		496	0.0151955	0.140012	-0.124816
485	-0.940633		1481.21	8825.48	8878.8	0.304948		492	494.737	-31.743	-31.163	-32.35		497	0.0264139	0.150221	-0.123807
486	-2.55691		1483.1	8846.23	8899.8	0.315447		493	495.742	-31.7672	-31.18	-32.38		498	0.0428237	0.161166	-0.118342
487	0		1485.2	8866.98	8920.8	0.315447		494	496.748	-31.7916	-31.1865	-32.4235		499	0.0408684	0.16441	-0.123542
488	0		1487.1	8887.73	8941.8	0.318947		495	497.753	-31.8167	-31.1665	-32.5		500	0.043661	0.162447	-0.118786
489	0		1489.1	8908.38	8962.7	0.312947		496	498.759	-31.8422	-31.1365	-32.59		501	0.0457986	0.162471	-0.116672
490	0		1491.31	8932.09	8986.7	0.314947		497	499.764	-31.8681	-31.09	-32.6735		502	0.0469984	0.163371	-0.116373
491	0		1493.1	8951.85	9006.7	0.317947		498	500.77	-31.8235	-31.0665	-32.59		503	0.0460654	0.168221	-0.122156
492	0		1495.2	8973.58	9028.7	0.317447		499	501.775	-31.7577	-31.0465	-32.4835		504	0.0472864	0.164448	-0.117161
493	0		1497.1	8994.33	9049.7	0.311948		500	502.781	-31.6922	-31.0165	-32.3835		505	0.0366638	0.156345	-0.119681
494	0		1499.1	9017.06	9072.7	0.321947		501	503.786	-31.6273	-30.9965	-32.2835		506	0.0345222	0.154557	-0.120034
495	0		1501.24	9038.69	9094.6	0.321947		502	504.792	-31.5629	-30.96	-32.1735		507	0.0318969	0.154859	-0.122962
496	0		1503.1	9057.56	9113.7	0.324447		503	505.797	-31.4992	-30.93	-32.0935		508	0.0250062	0.153408	-0.128402
497	0		1505.1	9078.42	9134.8	0.338947		504	506.803	-31.436	-30.873	-31.9935		509	0.0276796	0.153144	-0.125464
498	0		1507.26	9101.16	9157.8	0.321947		505	507.808	-31.3727	-30.803	-31.94		510	0.0300101	0.153149	-0.123139
499	0		1509.1	9121.95	9178.8	0.316947		506	508.814	-31.3105	-30.7365	-31.89		511	0.0265901	0.150685	-0.124095
500	0		1511.24	9146.63	9203.7	0.321947		507	509.819	-31.2484	-30.6595	-31.86		512	0.0303144	0.145476	-0.115162
501	0		1513.1	9166.46	9223.7	0.318947		508	510.825	-31.1868	-30.5565	-31.83		513	0.0313697	0.138831	-0.107461
502	0		1514.1	9177.37	9234.7	0.323947		509	511.83	-31.1257	-30.46	-31.81		514	0.0250248	0.13943	-0.114405
503	0		1516.25	9200.29	9257.8	0.310448		510	512.836	-31.0649	-30.35	-31.7835		515	0.0239634	0.14235	-0.118387
504	0		1518.1	9221.02	9278.7	0.318447		511	513.841	-31.0004	-30.34	-31.6535		516	0.0165891	0.13961	-0.12302
505	0		1520.1	9242.65	9300.5	0.337447		512	514.847	-30.9352	-30.33	-31.537		517	0.010045	0.135295	-0.12525
506	0		1523	9272.41	9330.5	0.324447		513	515.852	-30.8703	-30.2965	-31.4435		518	0.00380094	0.127566	-0.123765
507	0		1524.6	9288.41	9346.6	0.323447		514	516.858	-30.8054	-30.2565	-31.3535		519	-0.00462578	0.122862	-0.127488
508	0		1525.1	9293.38	9351.6	0.338447		515	517.863	-30.7403	-30.1595	-31.28		520	-0.00433925	0.12109	-0.125429
509	0		1527.1	9313.39	9371.7	0.334947		516	518.869	-30.676	-30.0765	-31.2135		521	-0.00780388	0.117842	-0.125646
510	0		1528.1	9324.35	9382.7	0.339446		517	519.874	-30.6112	-29.993	-31.2		522	-0.0152762	0.116338	-0.131615
511	0		1530.1	9345.21	9403.6	0.327447		518	520.88	-30.5463	-29.8665	-31.1835		523	-0.0170013	0.116278	-0.13328
512	0		1532.1	9368.2	9426.6	0.332447		519	521.885	-30.4816	-29.746	-31.1835		524	-0.0177626	0.112587	-0.13035
513	0		1534.1	9390.28	9448.7	0.328447		520	522.891	-30.483	-29.793	-31.15		525	-0.0203656	0.113422	-0.133788
514	0		1536.1	9413.05	9471.5	0.325447		521	523.896	-30.4933	-29.8665	-31.1235		526	-0.0102894	0.114878	-0.125167
515	0		1538.1	9435.89	9494.4	0.317447		522	524.902	-30.5038	-29.9165	-31.1135		527	-0.00847151	0.118174	-0.126645
516	0		1540.27	9460	9518.6	0.331447		523	525.907	-30.5138	-29.9265	-31.11		528	-0.00934886	0.118957	-0.128306
517	0		1541.31	9472.05	9530.7	0.339446		524	526.913	-30.5243	-29.95	-31.12		529	-0.00539445	0.130329	-0.135724
518	0		1543.22	9494.96	9553.7	0.332447		525	527.918	-30.5343	-29.93	-31.15		530	-0.00826432	0.136013	-0.144277
519	0		1545.1	9515.78	9574.6	0.334947		526	528.923	-30.5448	-29.92	-31.18		531	-0.00269381	0.139329	-0.142023
520	0		1547.1	9537.69	9596.6	0.333447		527	529.929	-30.5551	-29.9165	-31.217		532	0.000870901	0.13539	-0.134519
521	0		1548.1	9547.75	9606.7	0.337447		528	530.934	-30.5657	-29.8665	-31.27		533	-0.00581088	0.137413	-0.143224
522	0		1550	9568.66	9627.7	0.328447		529	531.94	-30.5757	-29.8365	-31.357		534	-0.0122765	0.144415	-0.156691
523	0		1552.1	9594.44	9653.6	0.336947		530	532.945	-30.579	-29.9165	-31.3		535	-0.0103946	0.142897	-0.153291
524	-0.0188008		1554.38	9623.26	9682.6	0.347446		531	533.951	-30.5821	-29.98	-31.247		536	-0.00726827	0.139487	-0.146755
525	-0.0511059		1555.1	9631.21	9690.6	0.347446		532	534.956	-30.5857	-30.03	-31.21		537	-0.00238415	0.135812	-0.138196
526	-0.13892		1557.1	9654.04	9713.6	0.351446		533	535.962	-30.5894	-30.0565	-31.2		538	0.00542675	0.138353	-0.132926
527	-0.377624		1559.1	9675.87	9735.6	0.347946		534	536.967	-30.593	-30.05	-31.21		539	0.00822097	0.138946	-0.130725
528	-1.02649		1561.31	9700.8	9760.7	0.343946		535	537.973	-30.5967	-30.0565	-31.1935		540	0.0102234	0.139988	-0.129764
529	0		1562	9708.75	9768.7	0.355946		536	538.978	-30.6007	-30.0365	-31.24		541	0.0149013	0.135137	-0.120236
530	0		1564.1	9733.51	9793.6	0.347446		537	539.983	-30.6051	-29.9865	-31.29		542	0.0170874	0.137326	-0.120239
531	0		1565.1	9746.35	9806.5	0.343946		538	540.989	-30.6084	-29.9265	-31.3235		543	0.0214709	0.138882	-0.117411
532	0		1567.1	9770.35	9830.6	0.355446		539	541.994	-30.6019	-29.99	-31.25		544	0.0243103	0.135892	-0.111581
533	0		1569.1	9793.31	9853.7	0.344446		540	543	-30.5956	-30.0265	-31.19		545	0.0246445	0.128482	-0.103837
534	0		1571.22	9819.01	9879.6	0.344946		541	544.005	-30.5892	-30.0465	-31.1535		546	0.0283094	0.128071	-0.0997614
535	0		1572.1	9829.91	9890.6	0.352446		542	545.011	-30.5833	-30.04	-31.1635		547	0.0225305	0.129346	-0.106816
536	0		1574.2	9852.47	9913.4	0.340446		543	546.016	-30.5778	-30.0165	-31.1575		548	0.0210264	0.127978	-0.106951
537	0		1576.1	9875.19	9936.4	0.358446		544	547.022	-30.5723	-29.963	-31.21		549	0.0237846	0.130312	-0.106528
538	0		1577.2	9888.04	9949.4	0.358446		545	548.027	-30.5672	-29.8865	-31.2635		550	0.0284488	0.120958	-0.0925088
539	0		1579.2	9909.57	9971.2	0.337947		546	549.032	-30.5592	-29.8065	-31.2835		551	0.0334729	0.115369	-0.0818962
540	0		1580.23	9920.44	9982.2	0.355446		547	550.038	-30.5322	-29.85	-31.22		552	0.0325865	0.110156	-0.0775695
541	0		1582.1	9941.39	10003.4	0.352946		548	551.043	-30.5054	-29.863	-31.15		553	0.0317244	0.112064	-0.0803398
542	0		1584.1	9964.21	10026.5	0.359946		549	552.049	-30.4785	-29.873	-31.0835		554	0.0397588	0.116731	-0.0769726
543	0		1585.15	9976.07	10038.5	0.358218		550	553.054	-30.4517	-29.8465	-31.0535		555	0.0503843	0.108847	-0.0584623
544	0		1587.2	10001.8	10064.5	0.351581		551	554.06	-30.4247	-29.84	-31.047		556	0.0530935	0.108057	-0.0549636
545	0		1590.1	10036.2	10099.2	0.357669		552	555.065	-30.398	-29.82	-31.02		557	0.0516445	0.115546	-0.0639019
546	0		1590.22	10038.1	10101.2	0.362812		553	556.07	-30.3712	-29.76	-31.01		558	0.0514972	0.121707	-0.0702093
547	0		1592.34	10065.1	10128.4	0.356126		554	557.076	-30.3438	-29.6965	-31.0135		559	0.0470901	0.127213	-0.0801233
548	0		1593.1	10075	10138.4	0.362861		555	558.081	-30.317	-29.62	-31.0335		560	0.048255	0.126118	-0.0778633
549	0		1595.22	10101.8	10165.4	0.367803		556	559.087	-30.3018	-29.56	-31.057		561	0.0475224	0.120636	-0.0731133
550	0		1597.24	10128.5	10192.3	0.363513		557	560.092	-30.3172	-29.6365	-31.027		562	0.0480867	0.126134	-0.0780472
551	0		1599.23	10152	10216	0.359017		558	561.098	-30.3325	-29.6865	-31.007		563	0.039758	0.124927	-0.0851689
552	0		1600.88	10172.1	10236.2	0.35827		559	562.103	-30.3472	-29.7365	-30.99		564	0.0351816	0.124091	-0.0889091
553	0		1602.1	10186	10250.2	0.364708		560	563.108	-30.3619	-29.79	-30.9735		565	0.029773	0.124032	-0.0942595
554	0		1603.1	10196.8	10261.1	0.363659		561	564.114	-30.3765	-29.813	-30.97		566	0.0256093	0.129597	-0.103988
555	0		1605.1	10220.6	10285	0.368004		562	565.119	-30.3906	-29.82	-30.99		567	0.0209159	0.126008	-0.105092
556	0		1606.2	10235.5	10300	0.368356		563	566.125	-30.404	-29.833	-31.0335		568	0.023211	0.123603	-0.100392
557	0		1608.2	10260.5	10325.1	0.366856		564	567.13	-30.4175	-29.81	-31.07		569	0.0263266	0.128421	-0.102094
558	0		1610.22	10286.4	10351.1	0.374495		565	568.135	-30.4305	-29.783	-31.1		570	0.0268982	0.12888	-0.101982
559	0		1611.21	10299.3	10364.1	0.375693		566	569.141	-30.4431	-29.7465	-31.1335		571	0.0233475	0.128518	-0.105171
560	0		1613.22	10325.1	10390	0.372497		567	570.146	-30.4704	-29.756	-31.167		572	0.0269587	0.128945	-0.101986
561	0		1615.3	10350	10415	0.371899		568	571.152	-30.5256	-29.903	-31.17		573	0.0291609	0.126226	-0.0970652
562	0		1616.22	10362	10427	0.375991		569	572.157	-30.5807	-30.0165	-31.2		574	0.030326	0.126957	-0.096631
563	0		1618.1	10385.9	10451	0.380483		570	573.162	-30.6353	-30.09	-31.2135		575	0.0270415	0.126884	-0.0998427
564	0		1619.1	10399.8	10464.9	0.378633		571	574.168	-30.6899	-30.1465	-31.2435		576	0.0217412	0.132191	-0.11045
565	0		1621.24	10428.7	10493.8	0.380336		572	575.173	-30.7446	-30.16	-31.287		577	0.0197927	0.135139	-0.115346
566	0		1622.22	10440.8	10505.8	0.382034		573	576.178	-30.7987	-30.19	-31.37		578	0.017035	0.135264	-0.118229
567	0		1624.3	10469.1	10534	0.372296		574	577.184	-30.8531	-30.23	-31.4735		579	0.0192164	0.131304	-0.112088
568	0		1625.22	10482.1	10547	0.385925		575	578.189	-30.9073	-30.223	-31.58		580	0.0166987	0.128922	-0.112223
569	0		1627.41	10511.1	10575.9	0.383082		576	579.195	-30.9425	-30.2565	-31.6035		581	0.0104599	0.132297	-0.121837
570	0		1628.32	10524	10588.8	0.387821		577	580.2	-30.9576	-30.2865	-31.6		582	0.00768792	0.141555	-0.133867
571	0		1630.1	10547.9	10612.7	0.392366		578	581.205	-30.9726	-30.32	-31.554		583	-0.000679759	0.141064	-0.141744
572	0		1631.33	10562.9	10627.7	0.380036		579	582.211	-30.9877	-30.3965	-31.55		584	0.00790855	0.143869	-0.13596
573	0		1633.1	10588	10652.8	0.392568		580	583.216	-31.0027	-30.45	-31.537		585	0.00997256	0.138216	-0.128244
574	0		1634.22	10604.1	10668.9	0.402799		581	584.222	-31.0178	-30.4565	-31.5835		586	0.0144595	0.13514	-0.12068
575	0		1635.2	10618	10682.8	0.39651		582	585.227	-31.0327	-30.4265	-31.59		587	0.0161614	0.13467	-0.118509
576	0		1637.23	10647.1	10711.9	0.380985		583	586.232	-31.0479	-30.3765	-31.6335		588	0.01317	0.134498	-0.121328
577	0		1640.37	10688.9	10753.7	0.395663		584	587.238	-31.0628	-30.3695	-31.68		589	-0.00121673	0.138474	-0.139691
578	0		1641.35	10701.8	10766.7	0.402399		585	588.243	-31.0779	-30.323	-31.7235		590	-0.0214928	0.135618	-0.157111
579	0		1643.1	10724.5	10789.5	0.403551		586	589.248	-31.0841	-30.3565	-31.73		591	-0.0493083	0.133471	-0.18278
580	0		1644.1	10738.4	10803.5	0.40295		587	590.254	-31.0833	-30.4	-31.7		592	-0.0807108	0.138936	-0.219647
581	0		1645.31	10754.6	10819.8	0.401303		588	591.259	-31.0825	-30.44	-31.6835		593	-0.0848661	0.145681	-0.230547
582	0		1647.24	10782.2	10847.6	0.403848		589	592.264	-31.0819	-30.4565	-31.68		594	-0.083697	0.150434	-0.234131
583	0		1648.15	10796	10861.5	0.409289		590	593.27	-31.0808	-30.51	-31.66		595	-0.0817798	0.15459	-0.23637
584	0		1649.22	10811.8	10877.4	0.415184		591	594.275	-31.0803	-30.52	-31.647		596	-0.0812936	0.151452	-0.232746
585	0		1650.22	10826.9	10892.6	0.401206		592	595.28	-31.0795	-30.53	-31.6435		597	-0.0830497	0.154821	-0.237871
586	0		1652.22	10854.9	10920.7	0.408591		593	596.286	-31.0785	-30.493	-31.6705		598	-0.0791349	0.159693	-0.238828
587	0		1653.1	10865.8	10931.7	0.408936		594	597.291	-31.0779	-30.45	-31.7035		599	-0.06987	0.156174	-0.226044
588	0		1655.27	10896.7	10962.7	0.416228		595	598.297	-31.0774	-30.4265	-31.7235		600	-0.0701289	0.150723	-0.220852
589	0		1657.1	10922.5	10988.7	0.418027		596	599.302	-31.0767	-30.393	-31.7705		601	-0.07028	0.147762	-0.218042
590	0		1658.23	10936.3	11002.6	0.423418		597	600.307	-31.0762	-30.34	-31.8235		602	-0.0627184	0.150487	-0.213206
591	0		1660.22	10961.6	11028.1	0.414382		598	601.313	-31.0721	-30.343	-31.837		603	-0.0558177	0.149977	-0.205794
592	0		1661.21	10973.1	11039.7	0.401403		599	602.318	-31.0649	-30.39	-31.767		604	-0.054045	0.148558	-0.202603
593	0		1662.22	10990.1	11056.8	0.416028		600	603.323	-31.0573	-30.4165	-31.697		605	-0.0635872	0.150247	-0.213834
594	0		1663.31	11008	11074.8	0.412284		601	604.329	-31.05	-30.4665	-31.6605		606	-0.0727137	0.153861	-0.226575
595	0		1664.22	11024.1	11091.1	0.422871		602	605.334	-31.0425	-30.48	-31.6335		607	-0.080684	0.156546	-0.23723
596	-0.036175		1666.22	11055.2	11122.4	0.432552		603	606.339	-31.0347	-30.49	-31.6135		608	-0.0899332	0.160073	-0.250007
597	-0.0983338		1667.16	11069.3	11136.6	0.440696		604	607.345	-31.0272	-30.45	-31.62		609	-0.0827962	0.165991	-0.248787
598	-0.267299		1668.33	11085.3	11152.7	0.434301		605	608.35	-31.0194	-30.4265	-31.63		610	-0.0658151	0.161597	-0.227412
599	-0.726594		1670.62	11117.7	11185.3	0.445784		606	609.355	-31.0114	-30.39	-31.69		611	-0.0477786	0.153767	-0.201545
600	-1.97509		1671.21	11125.5	11193.1	0.439193		607	610.361	-31.0034	-30.3365	-31.71		612	-0.0176821	0.150692	-0.168374
601	-5.36884		1672.22	11134.4	11202	0.45267		608	611.366	-30.9953	-30.27	-31.7435		613	0.014944	0.147263	-0.132319
602	0		1674.23	11159.5	11227.1	0.462508		609	612.371	-31.0032	-30.2765	-31.74		614	0.0138014	0.147194	-0.133393
603	0		1675.2	11171.5	11239.1	0.472642		610	613.377	-31.0297	-30.343	-31.7235		615	0.0113008	0.148657	-0.137356
604	0		1676.44	11184	11251.6	0.461957		611	614.382	-31.056	-30.4065	-31.7135		616	0.0056589	0.149842	-0.144183
605	0		1677.1	11189.8	11257.4	0.474042		612	615.387	-31.0827	-30.463	-31.7035		617	0.00240379	0.152252	-0.149848
606	0		1678.37	11209.3	11277	0.465301		613	616.393	-31.1092	-30.5	-31.7105		618	0.00364388	0.146296	-0.142652
607	0		1679.1	11224.1	11291.8	0.4655		614	617.398	-31.1359	-30.483	-31.7335		619	0.00411132	0.137461	-0.13335
608	0		1680.32	11249.8	11317.6	0.448528		615	618.403	-31.1624	-30.49	-31.7605		620	-0.000616499	0.136289	-0.136906
609	0		1681.21	11270.5	11338.4	0.405294		616	619.408	-31.1895	-30.493	-31.81		621	-0.00328335	0.145885	-0.149169
610	0		1682.26	11295.2	11363.2	0.410438		617	620.414	-31.2164	-30.473	-31.8835		622	-0.00312056	0.149485	-0.152605
611	0		1684.26	11336.4	11404.7	0.435947		618	621.419	-31.2434	-30.433	-31.957		623	-0.00502855	0.151933	-0.156962
612	0		1685.2	11352.1	11420.4	0.436348		619	622.424	-31.2465	-30.4565	-31.9935		624	-0.00909752	0.149006	-0.158104
613	-0.0372152		1686.22	11366.9	11435.2	0.454818		620	623.43	-31.2279	-30.543	-31.92		625	-0.00883375	0.151804	-0.160637
614	-0.101161		1687.1	11380.8	11449.1	0.46705		621	624.435	-31.2091	-30.5865	-31.8235		626	-0.000517883	0.149107	-0.149625
615	-0.274985		1688.32	11399.7	11468	0.47938		622	625.44	-31.1903	-30.62	-31.7835		627	0.007167	0.151942	-0.144775
616	-0.747486		1689.1	11410.6	11478.9	0.489865		623	626.446	-31.1718	-30.613	-31.7935		628	0.0168911	0.148039	-0.131147
617	-2.03188		1690.26	11428.6	11496.9	0.503894		624	627.451	-31.1533	-30.56	-31.84		629	0.0308335	0.144613	-0.11378
618	0		1691.35	11445.6	11513.9	0.51208		625	628.456	-31.1342	-30.4865	-31.837		630	0.0330412	0.138379	-0.105338
619	0		1692.22	11460.6	11528.9	0.521815		626	629.461	-31.1159	-30.39	-31.8935		631	0.028654	0.139355	-0.110701
620	0							627	630.467	-31.1002	-30.3565	-31.8935		632	0.0307307	0.144145	-0.113415
621	0							628	631.472	-31.0876	-30.386	-31.83		633	0.0261486	0.144837	-0.118689
622	0							629	632.477	-31.0749	-30.4295	-31.767		634	0.0272437	0.150498	-0.123254
623	0							630	633.483	-31.0623	-30.4365	-31.707		635	0.0277141	0.143678	-0.115964
624	0							631	634.488	-31.049	-30.45	-31.66		636	0.0228274	0.134221	-0.111394
625	0							632	635.493	-31.0355	-30.46	-31.6035		637	0.0200741	0.127741	-0.107667
626	0							633	636.498	-31.0217	-30.44	-31.5735		638	0.0228282	0.121547	-0.0987183
627	0							634	637.504	-31.0077	-30.43	-31.55		639	0.0181165	0.119093	-0.100976
628	0							635	638.509	-30.9931	-30.41	-31.54		640	0.0154027	0.125306	-0.109904
629	0							636	639.514	-30.978	-30.3465	-31.5535		641	0.0150711	0.123594	-0.108523
630	0							637	640.52	-30.9627	-30.3	-31.58		642	0.0161557	0.115939	-0.0997836
631	0							638	641.525	-30.9879	-30.35	-31.6035		643	0.0229752	0.11109	-0.0881144
632	0							639	642.53	-31.0506	-30.4865	-31.597		644	0.0259774	0.110407	-0.08443
633	0							640	643.535	-31.1128	-30.5765	-31.6235		645	0.0267026	0.115108	-0.0884053
634	0							641	644.541	-31.1751	-30.633	-31.7		646	0.0263419	0.111422	-0.08508
635	0							642	645.546	-31.2371	-30.6365	-31.7835		647	0.026598	0.108631	-0.0820328
636	0							643	646.551	-31.299	-30.6565	-31.927		648	0.0244415	0.10199	-0.0775485
637	0							644	647.557	-31.3478	-30.69	-31.997		649	0.0145201	0.0983519	-0.0838318
638	0							645	648.562	-31.3859	-30.77	-31.98		650	0.00198966	0.0964765	-0.0944869
639	0							646	649.567	-31.4243	-30.8465	-31.9835		651	-0.00285566	0.100502	-0.103358
640	0							647	650.572	-31.463	-30.9165	-32		652	-9.02252e-05	0.0990246	-0.0991148
641	0							648	651.578	-31.5015	-30.97	-32.067		653	-0.00110856	0.0977484	-0.098857
642	0							649	652.583	-31.5404	-30.9665	-32.11		654	0.00349721	0.0957608	-0.0922636
643	0							650	653.588	-31.5796	-30.9665	-32.1635		655	0.00091592	0.0869242	-0.0860082
644	0							651	654.593	-31.6191	-30.93	-32.23		656	-0.00471668	0.0812504	-0.085967
645	0							652	655.599	-31.6585	-30.89	-32.3235		657	-0.00539552	0.0829886	-0.0883842
646	0							653	656.604	-31.6348	-30.87	-32.28		658	-0.0105355	0.0832265	-0.0937619
647	0							654	657.609	-31.5841	-30.893	-32.197		659	-0.0223765	0.0890171	-0.111394
648	0							655	658.614	-31.5333	-30.9195	-32.11		660	-0.0254647	0.0960265	-0.121491
649	0							656	659.62	-31.4828	-30.92	-32.04		661	-0.0311729	0.0937056	-0.124879
650	0							657	660.625	-31.4323	-30.89	-31.977		662	-0.0367199	0.0961374	-0.132857
651	0							658	661.63	-31.382	-30.823	-31.93		663	-0.0411538	0.101281	-0.142435
652	0							659	662.635	-31.3317	-30.7365	-31.907		664	-0.0528192	0.102793	-0.155612
653	0							660	663.64	-31.2811	-30.65	-31.91		665	-0.0624566	0.101416	-0.163872
654	0							661	664.646	-31.2314	-30.5365	-31.9235		666	-0.0672721	0.0994526	-0.166725
655	-0.021236							662	665.651	-31.2333	-30.5965	-31.86		667	-0.0689554	0.101556	-0.170511
656	-0.0577254							663	666.656	-31.2451	-30.623	-31.82		668	-0.0787877	0.101916	-0.180704
657	-0.156914							664	667.661	-31.2574	-30.6525	-31.817		669	-0.088193	0.107453	-0.195646
658	-0.426536							665	668.667	-31.2695	-30.69	-31.84		670	-0.097409	0.116183	-0.213592
659	-1.15945							666	669.672	-31.282	-30.68	-31.87		671	-0.106154	0.121367	-0.227521
660	0							667	670.677	-31.2949	-30.6465	-31.9305		672	-0.124982	0.118834	-0.243817
661	0							668	671.682	-31.3074	-30.5765	-32.047		673	-0.157234	0.117358	-0.274592
662	0							669	672.688	-31.2834	-30.583	-32.007		674	-0.20283	0.119478	-0.322308
663	0							670	673.693	-31.2543	-30.583	-31.97		675	-0.263638	0.119109	-0.382747
664	0							671	674.698	-31.2259	-30.58	-31.887		676	-0.357235	0.123297	-0.480532
665	0							672	675.703	-31.1972	-30.5865	-31.817		677	-0.503441	0.128381	-0.631822
666	-0.0262131							673	676.708	-31.1688	-30.5565	-31.77		678	-0.66716	0.124934	-0.792094
667	-0.0712546							674	677.714	-31.1404	-30.523	-31.744		679	-0.647212	0.12081	-0.768022
668	-0.19369							675	678.719	-31.1122	-30.5	-31.7305		680	-0.62487	0.120812	-0.745682
669	-0.526504							676	679.724	-31.0836	-30.4665	-31.7135		681	-0.608934	0.116127	-0.725061
670	0							677	680.729	-31.0555	-30.43	-31.6935		682	-0.602303	0.111331	-0.713634
671	0							678	681.734	-31.027	-30.39	-31.6675		683	-0.592189	0.112238	-0.704426
672	0							679	682.74	-30.9985	-30.3265	-31.657		684	-0.588928	0.116708	-0.705636
673	0							680	683.745	-30.97	-30.2465	-31.66		685	-0.574546	0.118618	-0.693163
674	0							681	684.75	-30.9415	-30.163	-31.6935		686	-0.558649	0.119174	-0.677823
675	0							682	685.755	-30.9148	-30.1065	-31.7205		687	-0.55334	0.11761	-0.670949
676	0							683	686.76	-30.9273	-30.18	-31.6735		688	-0.544174	0.120869	-0.665043
677	0							684	687.766	-30.9391	-30.23	-31.657		689	-0.532316	0.116953	-0.649268
678	0							685	688.771	-30.9513	-30.323	-31.63		690	-0.517086	0.11831	-0.635396
679	0							686	689.776	-30.963	-30.3665	-31.6135		691	-0.494978	0.115452	-0.61043
680	-0.0280142							687	690.781	-30.9748	-30.3965	-31.61		692	-0.476941	0.116072	-0.593013
681	-0.0761504							688	691.786	-30.9863	-30.4265	-31.6105		693	-0.456709	0.120394	-0.577103
682	-0.206998							689	692.792	-30.9977	-30.41	-31.607		694	-0.419666	0.125295	-0.544961
683	-0.562679							690	693.797	-31.0089	-30.4065	-31.637		695	-0.372231	0.126686	-0.498918
684	-1.52952							691	694.802	-31.0202	-30.393	-31.6735		696	-0.315803	0.128446	-0.444249
685	-4.15767							692	695.807	-31.0311	-30.37	-31.7135		697	-0.221952	0.126684	-0.348636
686	-11.3017							693	696.812	-31.0417	-30.3065	-31.7535		698	-0.0724745	0.126514	-0.198988
687	-30.7213							694	697.818	-31.0533	-30.38	-31.76		699	0.093641	0.136086	-0.0424452
688	0							695	698.823	-31.0639	-30.42	-31.7135		700	0.0784489	0.137787	-0.0593382
689	0							696	699.828	-31.075	-30.483	-31.6935		701	0.0697348	0.13903	-0.0692947
690	0							697	700.833	-31.0854	-30.5465	-31.68		702	0.0565755	0.142126	-0.0855505
691	0							698	701.838	-31.0957	-30.55	-31.6935		703	0.0493053	0.147617	-0.0983113
692	0							699	702.843	-31.1056	-30.573	-31.7035		704	0.0402807	0.146658	-0.106377
693	0							700	703.849	-31.1154	-30.57	-31.7035		705	0.0259967	0.144928	-0.118931
694	0							701	704.854	-31.1249	-30.5665	-31.7435		706	0.00937225	0.144064	-0.134692
695	0							702	705.859	-31.1343	-30.54	-31.7605		707	0.00319076	0.134049	-0.130858
696	0							703	706.864	-31.1433	-30.51	-31.797		708	0.0112951	0.129492	-0.118197
697	0							704	707.869	-31.1537	-30.48	-31.8435		709	0.017485	0.127347	-0.109862
698	0							705	708.874	-31.1854	-30.57	-31.81		710	0.0169203	0.13084	-0.11392
699	0							706	709.88	-31.2172	-30.653	-31.8035		711	0.0186537	0.13351	-0.114856
700	0							707	710.885	-31.2487	-30.68	-31.8305		712	0.0183547	0.13066	-0.112305
701	0							708	711.89	-31.2801	-30.74	-31.85		713	0.0287368	0.129777	-0.10104
702	0							709	712.895	-31.3117	-30.7865	-31.88		714	0.0345107	0.129128	-0.0946174
703	0							710	713.9	-31.3431	-30.7865	-31.9405		715	0.0300597	0.130111	-0.100052
704	0							711	714.905	-31.3743	-30.77	-32.01		716	0.0323872	0.126841	-0.0944537
705	0							712	715.91	-31.4057	-30.7595	-32.1235		717	0.0358752	0.124052	-0.0881763
706	0							713	716.916	-31.4369	-30.72	-32.207		718	0.0346652	0.127568	-0.0929031
707	0							714	717.921	-31.4362	-30.7565	-32.14		719	0.0310307	0.133752	-0.102722
708	0							715	718.926	-31.4358	-30.8165	-32.0835		720	0.0261506	0.13142	-0.105269
709	0							716	719.931	-31.4355	-30.8565	-32.0435		721	0.0343548	0.135445	-0.10109
710	-0.0195632							717	720.936	-31.4358	-30.88	-32.02		722	0.034355	0.136865	-0.10251
711	-0.0531783							718	721.941	-31.4358	-30.87	-32.0335		723	0.0362469	0.135376	-0.0991289
712	-0.144554							719	722.946	-31.4362	-30.88	-32.037		724	0.0394598	0.129361	-0.0899016
713	-0.392937							720	723.952	-31.437	-30.87	-32.0535		725	0.0416889	0.124654	-0.0829648
714	-1.06811							721	724.957	-31.438	-30.8265	-32.0735		726	0.055924	0.116239	-0.0603152
715	-2.90344							722	725.962	-31.4393	-30.7565	-32.107		727	0.0658667	0.113499	-0.0476324
716	-0.056332							723	726.967	-31.4388	-30.71	-32.1635		728	0.0559415	0.122319	-0.0663773
717	-0.153126							724	727.972	-31.4061	-30.753	-32.0435		729	0.0436549	0.123617	-0.0799625
718	0							725	728.977	-31.3742	-30.793	-31.9635		730	0.0345545	0.122507	-0.0879522
719	0							726	729.982	-31.3422	-30.7765	-31.8935		731	0.0276498	0.123683	-0.0960328
720	0							727	730.987	-31.3109	-30.7265	-31.86		732	0.0236996	0.119992	-0.0962923
721	0							728	731.993	-31.2799	-30.6665	-31.8735		733	0.0156627	0.125478	-0.109815
722	0							729	732.998	-31.2496	-30.5765	-31.9235		734	0.00405616	0.120747	-0.116691
723	0							730	734.003	-31.2144	-30.5	-31.96		735	-0.00336619	0.119606	-0.122972
724	0							731	735.008	-31.161	-30.5065	-31.85		736	-0.00381819	0.119921	-0.12374
725	0							732	736.013	-31.1079	-30.4865	-31.77		737	-0.0123983	0.126156	-0.138554
726	0							733	737.018	-31.0553	-30.463	-31.6935		738	-0.022398	0.132007	-0.154405
727	0							734	738.023	-31.0025	-30.45	-31.5835		739	-0.0307655	0.12727	-0.158036
728	0							735	739.028	-30.9502	-30.41	-31.517		740	-0.0462032	0.120009	-0.166212
729	0							736	740.033	-30.8977	-30.3365	-31.47		741	-0.042553	0.118884	-0.161437
730	0							737	741.039	-30.8456	-30.24	-31.4335		742	-0.0512453	0.115328	-0.166574
731	0							738	742.044	-30.7935	-30.12	-31.4205		743	-0.0570104	0.118784	-0.175794
732	0							739	743.049	-30.7413	-29.9965	-31.44		744	-0.0585786	0.121145	-0.179723
733	0							740	744.054	-30.6983	-29.933	-31.4035		745	-0.059001	0.131689	-0.190691
734	-0.0257887							741	745.059	-30.6822	-30.0365	-31.3235		746	-0.0617755	0.137822	-0.199598
735	-0.070101							742	746.064	-30.666	-30.05	-31.2335		747	-0.069528	0.145559	-0.215087
736	-0.190554							743	747.069	-30.6497	-30.0265	-31.19		748	-0.0723274	0.150817	-0.223144
737	-0.51798							744	748.074	-30.6332	-30.0165	-31.18		749	-0.0599306	0.151753	-0.211684
738	-1.40802							745	749.079	-30.6164	-29.9765	-31.19		750	-0.0555743	0.15956	-0.215135
739	0							746	750.084	-30.5996	-29.903	-31.22		751	-0.0554395	0.166036	-0.221475
740	0							747	751.089	-30.5955	-29.9265	-31.2235		752	-0.0504245	0.17125	-0.221675
741	0							748	752.095	-30.6122	-29.99	-31.2035		753	-0.0585336	0.170716	-0.22925
742	0							749	753.1	-30.6285	-30.0695	-31.19		754	-0.0634732	0.167394	-0.230867
743	0							750	754.105	-30.6445	-30.0965	-31.22		755	-0.077227	0.169082	-0.246309
744	-0.0215231							751	755.11	-30.6605	-30.0665	-31.2535		756	-0.0970923	0.169259	-0.266351
745	-0.0585058							752	756.115	-30.6763	-30.0665	-31.2935		757	-0.132401	0.162356	-0.294757
746	-0.159035							753	757.12	-30.6916	-30.0565	-31.3635		758	-0.165573	0.158512	-0.324085
747	-0.432303							754	758.125	-30.707	-30.0065	-31.4535		759	-0.156562	0.158588	-0.31515
748	-1.17512							755	759.13	-30.7299	-30	-31.5135		760	-0.146601	0.163857	-0.310458
749	-3.19431							756	760.135	-30.7646	-30.07	-31.46		761	-0.127457	0.167846	-0.295302
750	0							757	761.14	-30.799	-30.13	-31.4635		762	-0.128071	0.173502	-0.301573
751	0							758	762.145	-30.833	-30.1965	-31.46		763	-0.121677	0.179747	-0.301424
752	0							759	763.15	-30.8673	-30.2465	-31.4535		764	-0.125177	0.172768	-0.297944
753	-0.0311334							760	764.155	-30.9011	-30.3065	-31.4635		765	-0.127621	0.174623	-0.302244
754	-0.0846295							761	765.161	-30.9351	-30.35	-31.4935		766	-0.131803	0.167878	-0.299682
755	-0.230047							762	766.166	-30.9688	-30.3865	-31.527		767	-0.140959	0.164658	-0.305617
756	-0.625332							763	767.171	-31.0025	-30.39	-31.5835		768	-0.149389	0.156898	-0.306286
757	-1.69983							764	768.176	-31.0364	-30.4	-31.6235		769	-0.14256	0.150433	-0.292992
758	0							765	769.181	-31.0698	-30.4065	-31.6635		770	-0.139048	0.149095	-0.288143
759	0							766	770.186	-31.1038	-30.3865	-31.73		771	-0.131131	0.142353	-0.273485
760	0							767	771.191	-31.1375	-30.383	-31.7905		772	-0.131205	0.136434	-0.267639
761	-0.0172435							768	772.196	-31.1547	-30.4295	-31.8035		773	-0.125858	0.129378	-0.255236
762	-0.0468726							769	773.201	-31.1461	-30.5465	-31.7135		774	-0.112759	0.127379	-0.240138
763	-0.127413							770	774.206	-31.1374	-30.5965	-31.6735		775	-0.0998638	0.129515	-0.229379
764	-0.346345							771	775.211	-31.1289	-30.5065	-31.7435		776	-0.0766474	0.132554	-0.209201
765	-0.941462							772	776.216	-31.1108	-30.47	-31.7535		777	-0.0478552	0.130961	-0.178816
766	-2.55916							773	777.221	-31.0798	-30.49	-31.67		778	-0.0134682	0.139478	-0.152946
767	-6.95652							774	778.226	-31.0485	-30.48	-31.6135		779	0.0253073	0.139502	-0.114194
768	0							775	779.231	-31.017	-30.43	-31.6435		780	0.026124	0.135436	-0.109312
769	0							776	780.236	-30.9852	-30.343	-31.674		781	0.0305929	0.138076	-0.107483
770	0							777	781.241	-30.9532	-30.21	-31.7405		782	0.0324074	0.144005	-0.111597
771	0							778	782.246	-30.9459	-30.1465	-31.7705		783	0.0408085	0.144427	-0.103618
772	-0.0254862							779	783.251	-30.969	-30.2	-31.7505		784	0.0419467	0.14328	-0.101334
773	-0.0692787							780	784.256	-30.9921	-30.2665	-31.74		785	0.0501137	0.151058	-0.100945
774	-0.188319							781	785.261	-31.0143	-30.3165	-31.74		786	0.0595247	0.151942	-0.0924175
775	-0.511904							782	786.267	-31.0369	-30.3665	-31.7435		787	0.0718187	0.152166	-0.080347
776	-1.3915							783	787.272	-31.0591	-30.4	-31.7335		788	0.0875051	0.149912	-0.0624071
777	-3.78249							784	788.277	-31.0807	-30.42	-31.7475		789	0.105978	0.151659	-0.0456815
778	0							785	789.282	-31.1025	-30.43	-31.7735		790	0.106896	0.153154	-0.0462579
779	0							786	790.287	-31.1239	-30.45	-31.77		791	0.105221	0.155683	-0.0504622
780	0							787	791.292	-31.1454	-30.4665	-31.8335		792	0.105812	0.156197	-0.0503848
781	0							788	792.297	-31.1665	-30.4765	-31.8405		793	0.106808	0.154833	-0.0480255
782	0							789	793.302	-31.1876	-30.49	-31.8705		794	0.112586	0.162663	-0.0500771
783	0							790	794.307	-31.2089	-30.5165	-31.8805		795	0.113518	0.164875	-0.0513567
784	0							791	795.312	-31.2297	-30.533	-31.901		796	0.112042	0.167301	-0.0552594
785	0							792	796.317	-31.251	-30.54	-31.96		797	0.107138	0.172306	-0.0651678
786	0							793	797.322	-31.2722	-30.5265	-32.0005		798	0.106153	0.173813	-0.0676592
787	0							794	798.327	-31.2935	-30.536	-32.0435		799	0.110173	0.16711	-0.0569376
788	0							795	799.332	-31.3149	-30.533	-32.1035		800	0.110433	0.170162	-0.0597292
789	0							796	800.337	-31.3366	-30.533	-32.1535		801	0.113537	0.174632	-0.0610958
790	0							797	801.342	-31.3467	-30.5425	-32.1705		802	0.108712	0.174803	-0.0660911
791	0							798	802.347	-31.3337	-30.5765	-32.08		803	0.110776	0.170696	-0.0599196
792	0							799	803.352	-31.3212	-30.663	-32		804	0.104182	0.165865	-0.0616822
793	0							800	804.357	-31.309	-30.69	-31.94		805	0.102856	0.165967	-0.0631109
794	0							801	805.362	-31.2974	-30.6695	-31.887		806	0.104327	0.162755	-0.0584283
795	0							802	806.367	-31.286	-30.6565	-31.87		807	0.0983509	0.160546	-0.062195
796	0							803	807.372	-31.2752	-30.6065	-31.8735		808	0.0954518	0.169043	-0.0735916
797	0							804	808.377	-31.2647	-30.5465	-31.92		809	0.0989584	0.176214	-0.0772557
798	0							805	809.382	-31.238	-30.51	-31.9235		810	0.0983662	0.178382	-0.0800155
799	-0.0204447							806	810.387	-31.1691	-30.5265	-31.8035		811	0.0898929	0.184096	-0.0942034
800	-0.0555744							807	811.392	-31.101	-30.5065	-31.72		812	0.0879416	0.178541	-0.0905995
801	-0.151067							808	812.397	-31.033	-30.443	-31.6235		813	0.0803732	0.178543	-0.0981699
802	-0.410643							809	813.402	-30.9652	-30.4095	-31.54		814	0.0774542	0.182958	-0.105504
803	0							810	814.407	-30.8979	-30.3265	-31.487		815	0.0710452	0.175904	-0.104858
804	0							811	815.412	-30.8308	-30.25	-31.43		816	0.0666183	0.181105	-0.114487
805	0							812	816.416	-30.764	-30.15	-31.39		817	0.0648726	0.179503	-0.11463
806	0							813	817.421	-30.698	-30.0465	-31.39		818	0.0644525	0.172153	-0.1077
807	0							814	818.426	-30.6493	-29.973	-31.36		819	0.061983	0.172012	-0.110029
808	0							815	819.431	-30.6376	-30.0165	-31.2835		820	0.0608149	0.172747	-0.111932
809	0							816	820.436	-30.6263	-30.0365	-31.23		821	0.0608467	0.16734	-0.106494
810	0							817	821.441	-30.6154	-30.04	-31.21		822	0.0586973	0.169109	-0.110411
811	0							818	822.446	-30.6054	-30.03	-31.2005		823	0.0602976	0.16611	-0.105812
812	0							819	823.451	-30.5957	-30	-31.23		824	0.060771	0.165506	-0.104735
813	0							820	824.456	-30.5865	-29.98	-31.28		825	0.0628479	0.165608	-0.10276
814	0							821	825.461	-30.5778	-29.9165	-31.327		826	0.0605726	0.173566	-0.112993
815	0							822	826.466	-30.5409	-29.873	-31.2935		827	0.0508824	0.173388	-0.122506
816	0							823	827.471	-30.4708	-29.84	-31.1635		828	0.0441202	0.174587	-0.130467
817	-0.0334437							824	828.476	-30.4009	-29.7995	-31.0705		829	0.025486	0.16806	-0.142574
818	-0.0909093							825	829.481	-30.3315	-29.7465	-30.96		830	-0.00282314	0.163233	-0.166056
819	-0.247117							826	830.486	-30.2624	-29.6765	-30.8735		831	-0.0331554	0.162015	-0.19517
820	-0.671734							827	831.491	-30.1936	-29.6165	-30.81		832	-0.0217513	0.159441	-0.181192
821	-0.0241786							828	832.496	-30.1249	-29.51	-30.7435		833	-0.014073	0.160081	-0.174154
822	-0.0657244							829	833.501	-30.0563	-29.3965	-30.7		834	-0.00403035	0.165328	-0.169358
823	-0.178657							830	834.506	-29.9878	-29.2965	-30.68		835	0.00121284	0.164385	-0.163173
824	0							831	835.511	-29.9197	-29.2065	-30.637		836	0.000924862	0.16216	-0.161236
825	0							832	836.516	-29.8837	-29.1695	-30.6035		837	0.0037457	0.15556	-0.151814
826	0							833	837.521	-29.8775	-29.1865	-30.5535		838	0.00803976	0.158365	-0.150325
827	0							834	838.526	-29.8719	-29.21	-30.54		839	0.0105564	0.16029	-0.149734
828	0							835	839.53	-29.8657	-29.243	-30.4835		840	0.00781806	0.163657	-0.155838
829	0							836	840.535	-29.8596	-29.2865	-30.4535		841	0.00352337	0.164655	-0.161132
830	0							837	841.54	-29.8536	-29.2665	-30.4635		842	0.00124371	0.166841	-0.165598
831	0							838	842.545	-29.8468	-29.2265	-30.49		843	-0.000325814	0.157957	-0.158283
832	0							839	843.55	-29.8402	-29.1865	-30.5335		844	0.000320932	0.153097	-0.152776
833	0							840	844.555	-29.833	-29.1265	-30.56		845	-0.000301018	0.152602	-0.152903
834	-0.0147263							841	845.56	-29.8259	-29.0765	-30.6		846	0.00313695	0.15511	-0.151973
835	-0.0400303							842	846.565	-29.8405	-29.136	-30.59		847	0.00653909	0.149814	-0.143275
836	-0.108814							843	847.57	-29.8662	-29.2465	-30.5335		848	0.0120822	0.149404	-0.137322
837	-0.295786							844	848.575	-29.8916	-29.3165	-30.51		849	0.0244713	0.148564	-0.124093
838	-0.80403							845	849.58	-29.9163	-29.3665	-30.5235		850	0.0453362	0.146001	-0.100665
839	-2.18558							846	850.585	-29.9404	-29.3665	-30.5635		851	0.0707274	0.145831	-0.0751039
840	-5.94102							847	851.59	-29.9642	-29.3565	-30.587		852	0.103294	0.148135	-0.0448405
841	0							848	852.595	-29.9875	-29.32	-30.6835		853	0.0968783	0.148508	-0.0516292
842	0							849	853.599	-30.0431	-29.37	-30.707		854	0.0876241	0.14709	-0.0594655
843	0							850	854.604	-30.1125	-29.463	-30.74		855	0.086002	0.142906	-0.056904
844	0							851	855.609	-30.1818	-29.55	-30.7935		856	0.0880753	0.141187	-0.0531114
845	0							852	856.614	-30.2501	-29.623	-30.857		857	0.0844162	0.148747	-0.0643304
846	0							853	857.619	-30.3184	-29.723	-30.9235		858	0.084414	0.149578	-0.0651643
847	0							854	858.624	-30.3859	-29.7665	-30.98		859	0.0817315	0.148008	-0.0662763
848	0							855	859.629	-30.4531	-29.79	-31.1235		860	0.0794394	0.141388	-0.0619481
849	0							856	860.634	-30.5201	-29.82	-31.22		861	0.0789726	0.132257	-0.0532839
850	0							857	861.639	-30.5867	-29.8365	-31.3035		862	0.0851021	0.126284	-0.0411823
851	0							858	862.644	-30.6389	-29.9365	-31.34		863	0.0851036	0.123046	-0.0379427
852	0							859	863.648	-30.6876	-30.04	-31.3635		864	0.0897716	0.129223	-0.0394512
853	0							860	864.653	-30.7361	-30.103	-31.4		865	0.0948498	0.135759	-0.0409095
854	0							861	865.658	-30.7847	-30.17	-31.4235		866	0.0914169	0.133975	-0.0425582
855	0							862	866.663	-30.8329	-30.2365	-31.5005		867	0.0898821	0.132286	-0.0424042
856	0							863	867.668	-30.8811	-30.2665	-31.574		868	0.0922461	0.129828	-0.0375823
857	0							864	868.673	-30.9291	-30.2965	-31.6235		869	0.0966575	0.127202	-0.0305443
858	0							865	869.678	-30.9768	-30.31	-31.6805		870	0.0965748	0.122574	-0.0259995
859	0							866	870.683	-31.025	-30.3265	-31.7735		871	0.0976743	0.113225	-0.0155504
860	0							867	871.688	-31.0726	-30.3165	-31.8835		872	0.0980614	0.115214	-0.0171525
861	0							868	872.692	-31.0831	-30.3565	-31.8635		873	0.0964242	0.117152	-0.020728
862	0							869	873.697	-31.0889	-30.41	-31.8235		874	0.102907	0.112798	-0.00989148
863	0							870	874.702	-31.0946	-30.45	-31.7935		875	0.104592	0.11625	-0.011658
864	0							871	875.707	-31.1004	-30.48	-31.777		876	0.102195	0.111358	-0.00916279
865	0							872	876.712	-31.1064	-30.4965	-31.75		877	0.0991005	0.107251	-0.00815066
866	0							873	877.717	-31.1127	-30.4965	-31.7635		878	0.102851	0.101807	0.0010441
867	0							874	878.722	-31.119	-30.4995	-31.767		879	0.102553	0.103359	-0.000806121
868	0							875	879.727	-31.1258	-30.4965	-31.784		880	0.0979355	0.102871	-0.0049352
869	0							876	880.731	-31.1329	-30.473	-31.84		881	0.10517	0.108489	-0.0033191
870	0							877	881.736	-31.1405	-30.4565	-31.8635		882	0.109167	0.104669	0.00449731
871	0							878	882.741	-31.1488	-30.42	-31.89		883	0.107177	0.108466	-0.00128951
872	0							879	883.746	-31.1571	-30.423	-31.92		884	0.114339	0.109332	0.00500655
873	0							880	884.751	-31.1666	-30.3965	-31.96		885	0.115142	0.112931	0.00221103
874	0							881	885.756	-31.1764	-30.3365	-32.0135		886	0.107973	0.11376	-0.00578734
875	0							882	886.761	-31.1869	-30.2965	-32.037		887	0.106636	0.113958	-0.00732181
876	0							883	887.765	-31.1222	-30.26	-31.957		888	0.106125	0.112408	-0.00628264
877	-0.0307978							884	888.77	-31.0548	-30.2265	-31.8535		889	0.106641	0.10775	-0.0011086
878	-0.0837171							885	889.775	-30.988	-30.183	-31.75		890	0.106998	0.106347	0.000651155
879	-0.227567							886	890.78	-30.9218	-30.1565	-31.66		891	0.103986	0.109663	-0.00567659
880	0							887	891.785	-30.856	-30.133	-31.58		892	0.0940542	0.120002	-0.0259473
881	0							888	892.79	-30.7906	-30.1025	-31.4935		893	0.0933504	0.116506	-0.0231558
882	0							889	893.794	-30.7258	-30.0665	-31.43		894	0.0942439	0.112991	-0.0187468
883	0							890	894.799	-30.6609	-29.9965	-31.3735		895	0.0867442	0.122084	-0.0353401
884	0							891	895.804	-30.5965	-29.933	-31.307		896	0.0842622	0.11894	-0.0346777
885	0							892	896.809	-30.5321	-29.8565	-31.25		897	0.0806578	0.126549	-0.045891
886	0							893	897.814	-30.4679	-29.7665	-31.1835		898	0.0814372	0.132502	-0.0510647
887	0							894	898.819	-30.4033	-29.693	-31.1235		899	0.0796726	0.139246	-0.0595737
888	0							895	899.823	-30.3388	-29.58	-31.0705		900	0.075631	0.139073	-0.0634424
889	0							896	900.828	-30.2747	-29.4865	-31.0335		901	0.0770459	0.135271	-0.0582252
890	0							897	901.833	-30.2094	-29.38	-30.9935		902	0.0741156	0.130279	-0.0561637
891	0							898	902.838	-30.1563	-29.3065	-30.96		903	0.07649	0.136845	-0.0603547
892	0							899	903.843	-30.1759	-29.3965	-30.94		904	0.0786754	0.138563	-0.0598872
893	0							900	904.848	-30.1952	-29.43	-30.927		905	0.071979	0.135921	-0.0639416
894	0							901	905.852	-30.214	-29.4765	-30.92		906	0.0642306	0.131169	-0.0669386
895	0							902	906.857	-30.2324	-29.536	-30.89		907	0.063105	0.125463	-0.0623583
896	0							903	907.862	-30.2504	-29.5695	-30.9135		908	0.065838	0.125563	-0.0597247
897	0							904	908.867	-30.268	-29.59	-30.937		909	0.059801	0.129609	-0.0698083
898	0							905	909.872	-30.2848	-29.583	-30.9535		910	0.0450149	0.13336	-0.0883453
899	0							906	910.877	-30.3013	-29.57	-31		911	0.038417	0.136565	-0.0981475
900	0							907	911.881	-30.3167	-29.53	-31.1035		912	0.0389722	0.136942	-0.0979701
901	0							908	912.886	-30.332	-29.4965	-31.1835		913	0.0447927	0.133364	-0.0885709
902	0							909	913.891	-30.3585	-29.4765	-31.237		914	0.0467326	0.137909	-0.0911766
903	0							910	914.896	-30.4351	-29.5965	-31.2705		915	0.0376949	0.144078	-0.106383
904	0							911	915.901	-30.5113	-29.7395	-31.29		916	0.0349839	0.138443	-0.103459
905	0							912	916.905	-30.5871	-29.85	-31.32		917	0.034988	0.143813	-0.108825
906	0							913	917.91	-30.6622	-29.9665	-31.3535		918	0.0376533	0.139722	-0.102069
907	0							914	918.915	-30.7373	-30.08	-31.41		919	0.0351017	0.131177	-0.0960755
908	0							915	919.92	-30.8117	-30.18	-31.4435		920	0.0367103	0.121941	-0.0852312
909	0							916	920.925	-30.8859	-30.2665	-31.49		921	0.0321096	0.119202	-0.0870927
910	0							917	921.929	-30.9599	-30.3265	-31.58		922	0.029078	0.119738	-0.0906599
911	0							918	922.934	-31.0341	-30.3765	-31.6735		923	0.0208373	0.123188	-0.102351
912	0							919	923.939	-31.108	-30.4265	-31.7535		924	0.0144894	0.121929	-0.10744
913	0							920	924.944	-31.1818	-30.48	-31.877		925	0.0135243	0.120878	-0.107354
914	0							921	925.949	-31.2559	-30.52	-32.01		926	0.010486	0.120568	-0.110082
915	0							922	926.953	-31.327	-30.543	-32.1435		927	0.00933287	0.117167	-0.107835
916	-0.0291902							923	927.958	-31.3374	-30.583	-32.1		928	0.0170052	0.114443	-0.0974382
917	-0.0793471							924	928.963	-31.3482	-30.6365	-32.027		929	0.0166479	0.113843	-0.0971949
918	-0.215688							925	929.968	-31.3591	-30.69	-32.01		930	0.0205313	0.106797	-0.0862652
919	-0.5863							926	930.973	-31.3704	-30.7365	-32.01		931	0.0308144	0.108469	-0.0776549
920	-1.59373							927	931.977	-31.382	-30.763	-32.0435		932	0.0331917	0.103017	-0.0698251
921	0							928	932.982	-31.394	-30.76	-32.0535		933	0.0322386	0.102835	-0.0705963
922	0							929	933.987	-31.4063	-30.7365	-32.1		934	0.0285248	0.102914	-0.0743896
923	0							930	934.992	-31.4188	-30.7165	-32.1235		935	0.0287461	0.0966538	-0.0679077
924	0							931	935.996	-31.4234	-30.6725	-32.18		936	0.0324021	0.0885391	-0.056137
925	0							932	937.001	-31.3513	-30.643	-32.0535		937	0.0364415	0.0907649	-0.0543235
926	0							933	938.006	-31.2792	-30.626	-31.94		938	0.0335738	0.086792	-0.0532183
927	0							934	939.011	-31.207	-30.583	-31.847		939	0.0310778	0.0842195	-0.0531416
928	0							935	940.015	-31.1347	-30.54	-31.757		940	0.0285894	0.0832498	-0.0546604
929	0							936	941.02	-31.0618	-30.45	-31.7		941	0.0265057	0.0884415	-0.0619358
930	0							937	942.025	-30.9886	-30.3665	-31.637		942	0.0304902	0.0854109	-0.0549208
931	0							938	943.03	-30.9147	-30.2765	-31.5735		943	0.0329792	0.0813084	-0.0483291
932	0							939	944.034	-30.8404	-30.1965	-31.5435		944	0.0328907	0.0803206	-0.0474299
933	0							940	945.039	-30.7656	-30.053	-31.5		945	0.0274375	0.0864929	-0.0590554
934	0							941	946.044	-30.7112	-29.95	-31.5135		946	0.0236722	0.0918444	-0.0681722
935	0							942	947.049	-30.7818	-30.053	-31.5435		947	0.0303792	0.0949503	-0.0645712
936	0							943	948.053	-30.8522	-30.143	-31.5735		948	0.0349845	0.0974449	-0.0624604
937	0							944	949.058	-30.9215	-30.203	-31.627		949	0.0261096	0.0970659	-0.0709564
938	0							945	950.063	-30.9909	-30.3065	-31.6905		950	0.0258008	0.0978971	-0.0720963
939	0							946	951.068	-31.0599	-30.3765	-31.747		951	0.0213048	0.0943226	-0.0730177
940	0							947	952.072	-31.1287	-30.4365	-31.84		952	0.0166525	0.0870647	-0.0704122
941	0							948	953.077	-31.1972	-30.49	-31.907		953	0.0159964	0.0924379	-0.0764414
942	0							949	954.082	-31.2652	-30.55	-31.9735		954	0.0192958	0.0880989	-0.0688032
943	0							950	955.087	-31.3332	-30.6	-32.037		955	0.0229379	0.0849622	-0.0620243
944	0							951	956.091	-31.4015	-30.633	-32.13		956	0.0178926	0.0830558	-0.0651632
945	0							952	957.096	-31.4695	-30.65	-32.23		957	0.0212558	0.0850524	-0.0637966
946	0							953	958.101	-31.5376	-30.67	-32.34		958	0.0261747	0.0748892	-0.0487145
947	0							954	959.106	-31.5824	-30.6895	-32.4035		959	0.0271712	0.074872	-0.0477008
948	0							955	960.11	-31.5737	-30.7265	-32.36		960	0.025177	0.0752731	-0.0500961
949	0							956	961.115	-31.5654	-30.7665	-32.35		961	0.0262416	0.0816705	-0.0554289
950	0							957	962.12	-31.5568	-30.79	-32.33		962	0.0282618	0.0769174	-0.0486556
951	0							958	963.125	-31.5488	-30.823	-32.277		963	0.0323978	0.0790245	-0.0466266
952	0							959	964.129	-31.5408	-30.853	-32.2935		964	0.0353769	0.0817642	-0.0463873
953	0							960	965.134	-31.5331	-30.8365	-32.27		965	0.0433583	0.0825937	-0.0392354
954	0							961	966.139	-31.5256	-30.8095	-32.257		966	0.055237	0.0819573	-0.0267203
955	0							962	967.143	-31.5188	-30.7965	-32.277		967	0.0596975	0.0826	-0.0229025
956	0							963	968.148	-31.5126	-30.7665	-32.3235		968	0.0621961	0.0822054	-0.0200094
957	0							964	969.153	-31.5064	-30.7265	-32.34		969	0.058873	0.0811447	-0.0222718
958	0							965	970.158	-31.5008	-30.66	-32.36		970	0.0614019	0.0875655	-0.0261636
959	0							966	971.162	-31.4961	-30.6	-32.3835		971	0.0564211	0.082421	-0.0259999
960	0							967	972.167	-31.492	-30.52	-32.434		972	0.058439	0.087165	-0.028726
961	0							968	973.172	-31.4879	-30.49	-32.4705		973	0.0614222	0.0941244	-0.0327022
962	0							969	974.176	-31.4359	-30.473	-32.394		974	0.0599723	0.0874999	-0.0275276
963	0							970	975.181	-31.3477	-30.473	-32.2535		975	0.0612582	0.0864832	-0.025225
964	0							971	976.186	-31.2595	-30.48	-32.1235		976	0.0605112	0.096159	-0.0356478
965	0							972	977.191	-31.1725	-30.44	-31.99		977	0.0653616	0.10962	-0.0442587
966	0							973	978.195	-31.085	-30.4	-31.8535		978	0.0638534	0.109311	-0.0454577
967	0							974	979.2	-30.9979	-30.3095	-31.76		979	0.0617361	0.113533	-0.0517968
968	-0.0268214							975	980.205	-30.9112	-30.1865	-31.64		980	0.0652671	0.115499	-0.0502318
969	-0.0729082							976	981.209	-30.8248	-30.0665	-31.61		981	0.0715307	0.11585	-0.0443191
970	0							977	982.214	-30.7383	-29.9195	-31.547		982	0.0722326	0.112763	-0.0405302
971	0							978	983.219	-30.692	-29.89	-31.4775		983	0.0744126	0.113596	-0.0391836
972	0							979	984.224	-30.6713	-29.9	-31.417		984	0.0743861	0.11585	-0.0414634
973	0							980	985.228	-30.6502	-29.93	-31.35		985	0.0712948	0.115329	-0.0440342
974	0							981	986.233	-30.6297	-29.9365	-31.3		986	0.0696521	0.114055	-0.0444025
975	0							982	987.238	-30.6087	-29.9365	-31.26		987	0.0648691	0.110251	-0.0453814
976	0							983	988.242	-30.5878	-29.93	-31.23		988	0.0587121	0.108111	-0.0493986
977	0							984	989.247	-30.5672	-29.8965	-31.23		989	0.0511768	0.109058	-0.0578815
978	0							985	990.252	-30.5464	-29.86	-31.2635		990	0.0459912	0.11064	-0.0646487
979	0							986	991.256	-30.5256	-29.8065	-31.2935		991	0.0452222	0.10624	-0.0610175
980	0							987	992.261	-30.5121	-29.8165	-31.25		992	0.0472137	0.112585	-0.0653715
981	0							988	993.266	-30.5023	-29.873	-31.2		993	0.0469114	0.111072	-0.0641608
982	0							989	994.271	-30.4925	-29.8665	-31.1535		994	0.0432644	0.108564	-0.0653
983	0							990	995.275	-30.4822	-29.84	-31.1435		995	0.0461356	0.114409	-0.0682738
984	0							991	996.28	-30.4722	-29.84	-31.16		996	0.0345125	0.118042	-0.0835292
985	0							992	997.285	-30.4616	-29.8065	-31.1635		997	0.0271677	0.117199	-0.0900316
986	0							993	998.289	-30.4508	-29.72	-31.197		998	0.0074273	0.112724	-0.105296
987	0							994	999.294	-30.4564	-29.74	-31.1835		999	-0.0149806	0.115771	-0.130751
988	0							995	1000.3	-30.4733	-29.7965	-31.1535		1000	-0.0498767	0.119324	-0.169201
989	0							996	1001.3	-30.4901	-29.8365	-31.1635		1001	-0.0851447	0.1186	-0.203745
990	0							997	1002.31	-30.5065	-29.8265	-31.1805		1002	-0.0870374	0.119544	-0.206581
991	0							998	1003.31	-30.5228	-29.8265	-31.221		1003	-0.0838089	0.123758	-0.207567
992	0							999	1004.32	-30.5387	-29.7565	-31.311		1004	-0.0885495	0.129121	-0.21767
993	0							1000	1005.32	-30.5665	-29.7765	-31.3505		1005	-0.0897384	0.136249	-0.225987
994	0							1001	1006.33	-30.6017	-29.8665	-31.357		1006	-0.0881185	0.139139	-0.227258
995	0							1002	1007.33	-30.6371	-29.9365	-31.3535		1007	-0.0889692	0.140637	-0.229606
996	0							1003	1008.34	-30.6723	-30	-31.3835		1008	-0.090488	0.140244	-0.230732
997	0							1004	1009.34	-30.7077	-30.06	-31.407		1009	-0.091231	0.136472	-0.227703
998	0							1005	1010.35	-30.7429	-30.0865	-31.43		1010	-0.088519	0.139629	-0.228148
999	0							1006	1011.35	-30.7787	-30.1	-31.49		1011	-0.0828088	0.138697	-0.221506
1000	0							1007	1012.36	-30.8148	-30.12	-31.55		1012	-0.087773	0.144711	-0.232484
1001	0							1008	1013.36	-30.8512	-30.14	-31.6		1013	-0.0846825	0.139484	-0.224167
1002	0							1009	1014.36	-30.888	-30.153	-31.6635		1014	-0.0787595	0.148061	-0.22682
1003	0							1010	1015.37	-30.9251	-30.153	-31.7435		1015	-0.0719803	0.146163	-0.218143
1004	-0.025542							1011	1016.37	-30.9629	-30.13	-31.8035		1016	-0.0664966	0.144733	-0.21123
1005	-0.0694303							1012	1017.38	-31.0011	-30.12	-31.877		1017	-0.0639564	0.150641	-0.214597
1006	-0.188731							1013	1018.38	-30.9597	-30.1265	-31.797		1018	-0.0629001	0.14913	-0.21203
1007	-0.513024							1014	1019.39	-30.8807	-30.1265	-31.6935		1019	-0.0474974	0.150165	-0.197662
1008	-1.39454							1015	1020.39	-30.8021	-30.0765	-31.57		1020	-0.0201436	0.148921	-0.169065
1009	-2.29362							1016	1021.4	-30.724	-30	-31.517		1021	0.011402	0.1441	-0.132698
1010	-6.23471							1017	1022.4	-30.6459	-29.9065	-31.4335		1022	0.0420797	0.137784	-0.0957043
1011	-0.102353							1018	1023.41	-30.5683	-29.7965	-31.4335		1023	0.0294953	0.136023	-0.106527
1012	-0.278224							1019	1024.41	-30.4906	-29.63	-31.43		1024	0.0176703	0.125475	-0.107805
1013	0							1020	1025.42	-30.4604	-29.6195	-31.4		1025	0.0170592	0.11623	-0.0991709
1014	0							1021	1026.42	-30.4414	-29.63	-31.39		1026	0.0184226	0.108216	-0.089793
1015	0							1022	1027.43	-30.4222	-29.6365	-31.347		1027	0.0164285	0.111495	-0.0950667
1016	0							1023	1028.43	-30.4033	-29.6265	-31.281		1028	0.0147433	0.113026	-0.0982831
1017	0							1024	1029.44	-30.3846	-29.5965	-31.264		1029	0.0188757	0.112717	-0.0938417
1018	0							1025	1030.44	-30.3658	-29.57	-31.2535		1030	0.031272	0.110684	-0.0794115
1019	0							1026	1031.44	-30.3473	-29.5065	-31.3		1031	0.0323722	0.101359	-0.0689868
1020	0							1027	1032.45	-30.3288	-29.4465	-31.314		1032	0.0335788	0.103855	-0.0702765
1021	0							1028	1033.45	-30.3104	-29.3765	-31.3535		1033	0.0379549	0.101101	-0.0631461
1022	0							1029	1034.46	-30.2921	-29.29	-31.4235		1034	0.034664	0.10291	-0.0682458
1023	0							1030	1035.46	-30.2735	-29.193	-31.5		1035	0.0311424	0.0984576	-0.0673152
1024	0							1031	1036.47	-30.2553	-29.0865	-31.5135		1036	0.0241577	0.0935729	-0.0694152
1025	0							1032	1037.47	-30.2365	-29	-31.5405		1037	0.0147603	0.0899485	-0.0751882
1026	0							1033	1038.48	-30.218	-28.9165	-31.607		1038	0.0232326	0.081111	-0.0578784
1027	0							1034	1039.48	-30.1993	-28.8165	-31.677		1039	0.0336539	0.0822505	-0.0485966
1028	0							1035	1040.49	-30.2104	-28.83	-31.6735		1040	0.0403011	0.0799896	-0.0396885
1029	-0.022856							1036	1041.49	-30.2252	-28.8565	-31.6435		1041	0.0416077	0.0763283	-0.0347206
1030	-0.062129							1037	1042.5	-30.24	-28.9095	-31.604		1042	0.044871	0.0847017	-0.0398308
1031	-0.168884							1038	1043.5	-30.2548	-28.9665	-31.567		1043	0.0506421	0.0872569	-0.0366148
1032	-0.459075							1039	1044.51	-30.2696	-29.003	-31.5335		1044	0.0658199	0.0928488	-0.0270289
1033	-1.2479							1040	1045.51	-30.2841	-29.0595	-31.497		1045	0.0741519	0.103519	-0.0293676
1034	0							1041	1046.52	-30.2987	-29.103	-31.457		1046	0.0740791	0.107997	-0.0339182
1035	0							1042	1047.52	-30.3133	-29.14	-31.4405		1047	0.0723225	0.106316	-0.0339934
1036	0							1043	1048.52	-30.3275	-29.18	-31.4135		1048	0.0795344	0.0999438	-0.0204094
1037	0							1044	1049.53	-30.3421	-29.1765	-31.4135		1049	0.0797265	0.0983466	-0.0186201
1038	0							1045	1050.53	-30.3563	-29.1465	-31.417		1050	0.0708937	0.10029	-0.0293963
1039	0							1046	1051.54	-30.3705	-29.17	-31.4205		1051	0.0617422	0.105819	-0.0440768
1040	0							1047	1052.54	-30.3845	-29.2	-31.447		1052	0.0633989	0.114001	-0.0506026
1041	0							1048	1053.55	-30.3988	-29.2165	-31.4535		1053	0.0622156	0.110856	-0.0486405
1042	-0.0301973							1049	1054.55	-30.4126	-29.2465	-31.45		1054	0.0569738	0.110174	-0.0532002
1043	-0.0820847							1050	1055.56	-30.4267	-29.243	-31.51		1055	0.0571329	0.115413	-0.0582802
1044	-0.223129							1051	1056.56	-30.4407	-29.203	-31.547		1056	0.0589716	0.110573	-0.0516011
1045	-0.606528							1052	1057.57	-30.4546	-29.203	-31.6135		1057	0.0680648	0.118706	-0.0506407
1046	-0.202328							1053	1058.57	-30.4688	-29.183	-31.67		1058	0.0693583	0.125261	-0.0559025
1047	-0.549986							1054	1059.58	-30.4826	-29.1465	-31.71		1059	0.0688688	0.133519	-0.0646501
1048	0							1055	1060.58	-30.4965	-29.1265	-31.7605		1060	0.0596078	0.136807	-0.0771988
1049	0							1056	1061.59	-30.5103	-29.11	-31.8335		1061	0.0520952	0.131215	-0.0791203
1050	0							1057	1062.59	-30.5241	-29.0725	-31.917		1062	0.0403558	0.132546	-0.0921903
1051	0							1058	1063.6	-30.5379	-29.063	-32.0035		1063	0.0330556	0.132096	-0.0990405
1052	0							1059	1064.6	-30.5446	-29.13	-31.927		1064	0.0232152	0.136125	-0.11291
1053	0							1060	1065.6	-30.5513	-29.173	-31.877		1065	0.0216519	0.139635	-0.117983
1054	0							1061	1066.61	-30.5576	-29.213	-31.84		1066	0.0250242	0.141079	-0.116055
1055	0							1062	1067.61	-30.5643	-29.24	-31.787		1067	0.0277042	0.146998	-0.119294
1056	0							1063	1068.62	-30.5708	-29.2925	-31.75		1068	0.0278329	0.152158	-0.124325
1057	0							1064	1069.62	-30.5773	-29.353	-31.727		1069	0.0220431	0.157621	-0.135578
1058	0							1065	1070.63	-30.5838	-29.413	-31.717		1070	0.0258688	0.157505	-0.131636
1059	0							1066	1071.63	-30.5904	-29.44	-31.7075		1071	0.0360417	0.155416	-0.119374
1060	0							1067	1072.64	-30.5969	-29.4465	-31.6935		1072	0.0310107	0.155466	-0.124456
1061	0							1068	1073.64	-30.6036	-29.453	-31.6935		1073	0.027433	0.150679	-0.123247
1062	0							1069	1074.65	-30.6101	-29.453	-31.7035		1074	0.0281256	0.15344	-0.125315
1063	0							1070	1075.65	-30.6169	-29.4765	-31.6805		1075	0.0363074	0.156504	-0.120197
1064	0							1071	1076.66	-30.6235	-29.486	-31.71		1076	0.0347968	0.156316	-0.121519
1065	0							1072	1077.66	-30.6302	-29.4965	-31.7035		1077	0.0321551	0.165642	-0.133487
1066	0							1073	1078.67	-30.637	-29.4865	-31.7205		1078	0.0295359	0.166185	-0.136649
1067	0							1074	1079.67	-30.6437	-29.4995	-31.754		1079	0.0338093	0.162044	-0.128234
1068	0							1075	1080.68	-30.6502	-29.519	-31.8		1080	0.032204	0.155019	-0.122815
1069	-0.0270142							1076	1081.68	-30.6572	-29.539	-31.81		1081	0.0392642	0.153705	-0.114441
1070	-0.0734321							1077	1082.68	-30.664	-29.5265	-31.8335		1082	0.0482311	0.165836	-0.117605
1071	-0.199609							1078	1083.69	-30.6709	-29.4965	-31.8505		1083	0.0562416	0.170355	-0.114114
1072	-0.542594							1079	1084.69	-30.678	-29.4765	-31.8835		1084	0.0650797	0.165713	-0.100633
1073	-1.47492							1080	1085.7	-30.6851	-29.4495	-31.9105		1085	0.0729421	0.167068	-0.0941259
1074	0							1081	1086.7	-30.6922	-29.43	-31.957		1086	0.0692051	0.16551	-0.0963047
1075	0							1082	1087.71	-30.6996	-29.41	-32.017		1087	0.066047	0.166838	-0.100791
1076	0							1083	1088.71	-30.707	-29.41	-32.0435		1088	0.0600718	0.16882	-0.108749
1077	0							1084	1089.72	-30.7145	-29.39	-32.0935		1089	0.0589482	0.167314	-0.108366
1078	0							1085	1090.72	-30.722	-29.3695	-32.174		1090	0.0653389	0.163492	-0.0981535
1079	0							1086	1091.73	-30.7295	-29.356	-32.2305		1091	0.0678678	0.164383	-0.0965147
1080	0							1087	1092.73	-30.7366	-29.34	-32.2835		1092	0.0654329	0.169398	-0.103966
1081	0							1088	1093.74	-30.7227	-29.436	-32.12		1093	0.0759445	0.170499	-0.094555
1082	0							1089	1094.74	-30.7083	-29.5065	-31.9535		1094	0.078724	0.181536	-0.102812
1083	0							1090	1095.75	-30.6939	-29.5695	-31.88		1095	0.0816268	0.179042	-0.0974153
1084	0							1091	1096.75	-30.6797	-29.61	-31.7435		1096	0.0865014	0.181466	-0.0949646
1085	0							1092	1097.76	-30.665	-29.61	-31.7375		1097	0.0904928	0.182372	-0.0918792
1086	0							1093	1098.76	-30.6497	-29.6095	-31.754		1098	0.0979257	0.179038	-0.0811124
1087	0							1094	1099.76	-30.6341	-29.573	-31.7235		1099	0.0955029	0.178746	-0.083243
1088	0							1095	1100.77	-30.6179	-29.503	-31.74		1100	0.097871	0.180176	-0.0823048
1089	-0.0192127							1096	1101.77	-30.6014	-29.4965	-31.82		1101	0.0990457	0.183484	-0.0844386
1090	-0.0522254							1097	1102.78	-30.5841	-29.389	-31.897		1102	0.101695	0.175404	-0.0737093
1091	-0.141963							1098	1103.78	-30.5733	-29.253	-31.977		1103	0.101213	0.168067	-0.0668533
1092	-0.385897							1099	1104.79	-30.64	-29.34	-31.9935		1104	0.100625	0.167634	-0.0670091
1093	0							1100	1105.79	-30.7062	-29.44	-32.0535		1105	0.102551	0.167933	-0.0653818
1094	-0.0224793							1101	1106.8	-30.7713	-29.5465	-32.0705		1106	0.101248	0.158511	-0.0572633
1095	-0.061105							1102	1107.8	-30.8363	-29.63	-32.104		1107	0.106911	0.150311	-0.0434001
1096	-0.166101							1103	1108.81	-30.9006	-29.713	-32.2135		1108	0.111881	0.148666	-0.0367854
1097	-0.451508							1104	1109.81	-30.9643	-29.743	-32.2535		1109	0.120079	0.151118	-0.031039
1098	0							1105	1110.82	-31.0275	-29.816	-32.287		1110	0.120813	0.15095	-0.0301367
1099	0							1106	1111.82	-31.0899	-29.873	-32.365		1111	0.119114	0.15306	-0.0339456
1100	0							1107	1112.83	-31.152	-29.913	-32.455		1112	0.118301	0.151171	-0.0328701
1101	0							1108	1113.83	-31.2136	-29.96	-32.537		1113	0.122565	0.146141	-0.0235756
1102	0							1109	1114.84	-31.2745	-30	-32.617		1114	0.118905	0.141253	-0.0223475
1103	0							1110	1115.84	-31.3349	-30.006	-32.714		1115	0.116733	0.133899	-0.0171659
1104	0							1111	1116.84	-31.3953	-30.0165	-32.857		1116	0.113331	0.132403	-0.0190719
1105	0							1112	1117.85	-31.4551	-30.0165	-32.974		1117	0.10978	0.129969	-0.0201885
1106	0							1113	1118.85	-31.5147	-30.03	-33.0535		1118	0.104482	0.125929	-0.0214473
1107	0							1114	1119.86	-31.5739	-30.043	-33.141		1119	0.0952449	0.122955	-0.0277099
1108	0							1115	1120.86	-31.6333	-30.0495	-33.241		1120	0.0901197	0.125559	-0.0354393
1109	0							1116	1121.87	-31.6925	-30.0465	-33.3675		1121	0.075721	0.12565	-0.0499292
1110	0							1117	1122.87	-31.7515	-30.07	-33.4935		1122	0.0736859	0.129769	-0.056083
1111	0							1118	1123.88	-31.8105	-30.106	-33.6135		1123	0.0668932	0.140812	-0.0739191
1112	0							1119	1124.88	-31.8694	-30.1265	-33.704		1124	0.0598613	0.142411	-0.0825502
1113	0							1120	1125.89	-31.9219	-30.143	-33.7845		1125	0.0608696	0.144313	-0.083443
1114	0							1121	1126.89	-31.9038	-30.1265	-33.754		1126	0.0513486	0.151291	-0.099942
1115	0							1122	1127.9	-31.8861	-30.11	-33.7135		1127	0.0488407	0.160201	-0.11136
1116	0							1123	1128.9	-31.8683	-30.1065	-33.6735		1128	0.0426594	0.166278	-0.123618
1117	0							1124	1129.91	-31.8504	-30.093	-33.6405		1129	0.04191	0.163126	-0.121216
1118	0							1125	1130.91	-31.8327	-30.083	-33.6205		1130	0.0399855	0.153274	-0.113288
1119	0							1126	1131.92	-31.8146	-30.063	-33.5835		1131	0.0311259	0.153367	-0.122241
1120	0							1127	1132.92	-31.797	-30.043	-33.5435		1132	0.0259644	0.153117	-0.127152
1121	0							1128	1133.92	-31.7791	-30.03	-33.5105		1133	0.0254605	0.152323	-0.126862
1122	0							1129	1134.93	-31.7614	-30.023	-33.4805		1134	0.0174104	0.158776	-0.141366
1123	0							1130	1135.93	-31.7437	-30.023	-33.4605		1135	0.0136311	0.159602	-0.145971
1124	0							1131	1136.94	-31.7258	-30.0265	-33.4335		1136	0.00830984	0.156161	-0.147852
1125	0							1132	1137.94	-31.708	-30.0265	-33.4		1137	0.0104901	0.158617	-0.148127
1126	-0.0300687							1133	1138.95	-31.6905	-30.03	-33.3635		1138	0.00809802	0.152309	-0.144211
1127	-0.0817352							1134	1139.95	-31.6729	-30.0265	-33.3305		1139	0.0119967	0.154633	-0.142637
1128	-0.222179							1135	1140.96	-31.6547	-30.02	-33.294		1140	0.0173869	0.156436	-0.139049
1129	-0.603946							1136	1141.96	-31.6374	-30.0265	-33.2575		1141	0.0242488	0.153662	-0.129413
1130	-1.64169							1137	1142.97	-31.6201	-30.02	-33.2175		1142	0.035519	0.148283	-0.112764
1131	0							1138	1143.97	-31.6022	-30.013	-33.187		1143	0.0377757	0.1431	-0.105324
1132	0							1139	1144.98	-31.5846	-30.006	-33.16		1144	0.0433845	0.139309	-0.0959246
1133	0							1140	1145.98	-31.567	-30.006	-33.127		1145	0.0410766	0.135536	-0.0944591
1134	0							1141	1146.99	-31.5495	-29.9995	-33.1		1146	0.0377871	0.131275	-0.0934878
1135	0							1142	1147.99	-31.5322	-29.9865	-33.06		1147	0.0388598	0.126466	-0.0876062
1136	0							1143	1149	-31.5141	-29.98	-33.0235		1148	0.0391357	0.12767	-0.0885347
1137	0							1144	1150	-31.4968	-29.9795	-32.9935		1149	0.0343102	0.125017	-0.0907067
1138	0							1145	1151	-31.4792	-29.976	-32.9635		1150	0.0251295	0.123159	-0.0980292
1139	0							1146	1152.01	-31.4619	-29.95	-32.94		1151	0.0194676	0.124286	-0.104818
1140	0							1147	1153.01	-31.4445	-29.946	-32.9135		1152	0.0255066	0.118991	-0.093484
1141	0							1148	1154.02	-31.4271	-29.9525	-32.887		1153	0.0239354	0.112823	-0.0888875
1142	0							1149	1155.02	-31.4093	-29.962	-32.857		1154	0.0168187	0.111499	-0.0946804
1143	0							1150	1156.03	-31.3921	-29.9585	-32.8305		1155	0.0169459	0.105249	-0.0883036
1144	0							1151	1157.03	-31.3746	-29.9615	-32.804		1156	0.0197775	0.105295	-0.0855174
1145	0							1152	1158.04	-31.3572	-29.955	-32.784		1157	0.0245326	0.106555	-0.0820226
1146	0							1153	1159.04	-31.3397	-29.932	-32.764		1158	0.0217165	0.108618	-0.0869013
1147	0							1154	1160.05	-31.3226	-29.909	-32.7405		1159	0.0214028	0.114622	-0.0932194
1148	0							1155	1161.05	-31.3051	-29.886	-32.727		1160	0.0252643	0.112616	-0.087352
1149	0							1156	1162.06	-31.288	-29.8665	-32.707		1161	0.0258246	0.112655	-0.0868308
1150	0							1157	1163.06	-31.2706	-29.863	-32.6835		1162	0.025305	0.113082	-0.0877766
1151	0							1158	1164.07	-31.2531	-29.863	-32.6535		1163	0.028448	0.120896	-0.092448
1152	0							1159	1165.07	-31.2359	-29.853	-32.65		1164	0.0295835	0.120797	-0.0912139
1153	0							1160	1166.08	-31.2188	-29.84	-32.63		1165	0.0238692	0.119134	-0.0952645
1154	0							1161	1167.08	-31.2012	-29.81	-32.6035		1166	0.0280363	0.118222	-0.0901854
1155	0							1162	1168.08	-31.1841	-29.8	-32.59		1167	0.0321389	0.11684	-0.0847007
1156	0							1163	1169.09	-31.1669	-29.8065	-32.58		1168	0.0410271	0.115574	-0.0745467
1157	0							1164	1170.09	-31.1498	-29.783	-32.56		1169	0.0515753	0.112588	-0.0610123
1158	0							1165	1171.1	-31.1324	-29.7625	-32.5335		1170	0.0541886	0.112683	-0.0584945
1159	0							1166	1172.1	-31.1153	-29.7355	-32.5135		1171	0.0576433	0.11272	-0.0550771
1160	0							1167	1173.11	-31.098	-29.7085	-32.5		1172	0.0607876	0.112354	-0.0515665
1161	0							1168	1174.11	-31.0809	-29.6885	-32.4835		1173	0.0615878	0.117179	-0.0555914
1162	0							1169	1175.12	-31.0637	-29.6685	-32.46		1174	0.0636227	0.122189	-0.0585661
1163	0							1170	1176.12	-31.0467	-29.652	-32.4435		1175	0.0676347	0.127191	-0.0595567
1164	0							1171	1177.13	-31.0293	-29.629	-32.4235		1176	0.0726721	0.131096	-0.0584241
1165	-0.0153545							1172	1178.13	-31.0121	-29.596	-32.407		1177	0.0708777	0.13162	-0.0607426
1166	-0.0417378							1173	1179.14	-30.9952	-29.5665	-32.3935		1178	0.0714919	0.125099	-0.0536076
1167	-0.113455							1174	1180.14	-30.9781	-29.5565	-32.3835		1179	0.0664247	0.12653	-0.0601052
1168	-0.308403							1175	1181.15	-30.961	-29.553	-32.37		1180	0.0639488	0.125785	-0.0618363
1169	0							1176	1182.15	-30.9438	-29.5525	-32.36		1181	0.0605292	0.129689	-0.0691601
1170	0							1177	1183.16	-30.9267	-29.536	-32.34		1182	0.0584853	0.136336	-0.077851
1171	0							1178	1184.16	-30.9096	-29.5195	-32.3105		1183	0.0586803	0.135299	-0.0766189
1172	0							1179	1185.16	-30.8924	-29.5095	-32.297		1184	0.0547691	0.131068	-0.0762987
1173	0							1180	1186.17	-30.8755	-29.4895	-32.277		1185	0.0489248	0.132768	-0.0838431
1174	0							1181	1187.17	-30.8581	-29.473	-32.257		1186	0.0601261	0.135015	-0.0748894
1175	0							1182	1188.18	-30.8413	-29.4565	-32.237		1187	0.0601716	0.136901	-0.0767291
1176	0							1183	1189.18	-30.8241	-29.4465	-32.2135		1188	0.0634659	0.135503	-0.0720375
1177	0							1184	1190.19	-30.8071	-29.43	-32.1935		1189	0.058145	0.129296	-0.0711507
1178	0							1185	1191.19	-30.7901	-29.3965	-32.1735		1190	0.0526	0.124141	-0.0715405
1179	0							1186	1192.2	-30.7728	-29.3595	-32.15		1191	0.056797	0.119331	-0.0625342
1180	0							1187	1193.2	-30.7555	-29.326	-32.13		1192	0.0574178	0.124035	-0.0666169
1181	0							1188	1194.21	-30.7387	-29.2995	-32.1035		1193	0.0594355	0.119613	-0.0601771
1182	0							1189	1195.21	-30.7216	-29.2765	-32.0735		1194	0.0560863	0.113206	-0.0571194
1183	0							1190	1196.22	-30.7043	-29.266	-32.05		1195	0.0602775	0.1142	-0.053922
1184	0							1191	1197.22	-30.6872	-29.256	-32.0235		1196	0.0614109	0.111033	-0.0496225
1185	0							1192	1198.23	-30.6702	-29.249	-32.0035		1197	0.0611767	0.112385	-0.0512085
1186	0							1193	1199.23	-30.6531	-29.226	-31.98		1198	0.0595122	0.115564	-0.0560516
1187	-0.026793							1194	1200.24	-30.6357	-29.2095	-31.97		1199	0.0654524	0.121644	-0.0561913
1188	-0.0728311							1195	1201.24	-30.6186	-29.193	-31.96		1200	0.0763244	0.119091	-0.0427671
1189	-0.197975							1196	1202.24	-30.6012	-29.1765	-31.9535		1201	0.0761175	0.115037	-0.0389196
1190	0							1197	1203.25	-30.5842	-29.1565	-31.94		1202	0.0744394	0.11078	-0.0363408
1191	0							1198	1204.25	-30.5669	-29.1365	-31.9335		1203	0.075309	0.107397	-0.0320883
1192	0							1199	1205.26	-30.5498	-29.11	-31.9235		1204	0.0794047	0.105605	-0.0261998
1193	0							1200	1206.26	-30.5325	-29.0865	-31.9135		1205	0.0816163	0.105326	-0.0237101
1194	0							1201	1207.27	-30.5154	-29.07	-31.9035		1206	0.0888112	0.107089	-0.0182781
1195	0							1202	1208.27	-30.4981	-29.0565	-31.8835		1207	0.0799253	0.105503	-0.0255776
1196	0							1203	1209.28	-30.4808	-29.0365	-31.8635		1208	0.0802155	0.112638	-0.0324229
1197	0							1204	1210.28	-30.4637	-29.013	-31.847		1209	0.0753628	0.118125	-0.0427622
1198	0							1205	1211.29	-30.4462	-28.9865	-31.837		1210	0.0728735	0.123588	-0.0507144
1199	0							1206	1212.29	-30.4289	-28.9665	-31.827		1211	0.0701974	0.128894	-0.0586967
1200	0							1207	1213.3	-30.4115	-28.94	-31.8105		1212	0.0699049	0.135446	-0.0655408
1201	0							1208	1214.3	-30.3943	-28.933	-31.797		1213	0.0731206	0.13499	-0.0618694
1202	0							1209	1215.31	-30.3769	-28.926	-31.7735		1214	0.0723441	0.142949	-0.0706044
1203	0							1210	1216.31	-30.3599	-28.919	-31.76		1215	0.0715456	0.146223	-0.0746774
1204	0							1211	1217.32	-30.3427	-28.919	-31.74		1216	0.0728013	0.141581	-0.0687799
1205	0							1212	1218.32	-30.3257	-28.906	-31.7235		1217	0.0710174	0.137586	-0.0665685
1206	0							1213	1219.32	-30.3089	-28.8865	-31.7035		1218	0.068394	0.129845	-0.0614508
1207	0							1214	1220.33	-30.2922	-28.8665	-31.6935		1219	0.0707242	0.125775	-0.0550508
1208	0							1215	1221.33	-30.2755	-28.843	-31.6735		1220	0.0645191	0.130265	-0.0657464
1209	0							1216	1222.34	-30.2591	-28.8095	-31.67		1221	0.0566828	0.132879	-0.0761959
1210	0							1217	1223.34	-30.2429	-28.786	-31.66		1222	0.058819	0.135557	-0.076738
1211	0							1218	1224.35	-30.2273	-28.7625	-31.6535		1223	0.0646935	0.130126	-0.0654323
1212	0							1219	1225.35	-30.2118	-28.736	-31.6435		1224	0.062699	0.118584	-0.0558851
1213	0							1220	1226.36	-30.1963	-28.7095	-31.637		1225	0.0563645	0.115945	-0.0595803
1214	0							1221	1227.36	-30.1814	-28.6895	-31.6305		1226	0.0549269	0.117839	-0.062912
1215	0							1222	1228.37	-30.167	-28.663	-31.6305		1227	0.0503518	0.108796	-0.0584447
1216	0							1223	1229.37	-30.1271	-28.673	-31.547		1228	0.0486151	0.105534	-0.0569184
1217	0							1224	1230.38	-30.0754	-28.703	-31.4005		1229	0.0448847	0.0981745	-0.0532898
1218	0							1225	1231.38	-30.0237	-28.6995	-31.29		1230	0.0394432	0.0899396	-0.0504964
1219	0							1226	1232.39	-29.9724	-28.693	-31.1835		1231	0.0424346	0.0858099	-0.0433753
1220	0							1227	1233.39	-29.9214	-28.693	-31.0835		1232	0.0457618	0.0837089	-0.0379471
1221	0							1228	1234.4	-29.8711	-28.716	-30.997		1233	0.0457478	0.0764609	-0.030713
1222	0							1229	1235.4	-29.8211	-28.66	-30.9035		1234	0.0394145	0.069806	-0.0303915
1223	0							1230	1236.4	-29.7719	-28.633	-30.8235		1235	0.0377638	0.0652939	-0.0275301
1224	0							1231	1237.41	-29.7226	-28.5865	-30.7335		1236	0.0413331	0.0694775	-0.0281444
1225	0							1232	1238.41	-29.6741	-28.566	-30.66		1237	0.0354575	0.0653901	-0.0299326
1226	0							1233	1239.42	-29.6261	-28.523	-30.6235		1238	0.0341177	0.0663358	-0.0322181
1227	0							1234	1240.42	-29.5786	-28.48	-30.5805		1239	0.0333224	0.0699995	-0.0366772
1228	0							1235	1241.43	-29.5316	-28.46	-30.56		1240	0.0327911	0.0670286	-0.0342375
1229	0							1236	1242.43	-29.4851	-28.41	-30.53		1241	0.0315959	0.0623061	-0.0307103
1230	0							1237	1243.44	-29.4392	-28.3565	-30.48		1242	0.0326677	0.0598448	-0.027177
1231	0							1238	1244.44	-29.3941	-28.323	-30.484		1243	0.0338009	0.0608179	-0.0270169
1232	0							1239	1245.45	-29.3497	-28.26	-30.45		1244	0.0310714	0.0640159	-0.0329444
1233	0							1240	1246.45	-29.3058	-28.1795	-30.46		1245	0.0266489	0.0682022	-0.0415533
1234	0							1241	1247.46	-29.2626	-28.11	-30.454		1246	0.0222463	0.0685749	-0.0463286
1235	0							1242	1248.46	-29.2203	-28.0465	-30.4835		1247	0.0284789	0.0644186	-0.0359397
1236	0							1243	1249.47	-29.1786	-27.97	-30.4875		1248	0.0299182	0.0638394	-0.0339212
1237	0							1244	1250.47	-29.1375	-27.883	-30.4875		1249	0.0329456	0.0648002	-0.0318546
1238	0							1245	1251.48	-29.0976	-27.796	-30.481		1250	0.0327138	0.0625749	-0.0298611
1239	0							1246	1252.48	-29.0289	-27.7765	-30.374		1251	0.0404912	0.0661982	-0.0257069
1240	0							1247	1253.48	-28.9597	-27.743	-30.27		1252	0.0381825	0.0652228	-0.0270404
1241	0							1248	1254.49	-28.8911	-27.7165	-30.1335		1253	0.0288867	0.0607706	-0.0318839
1242	0							1249	1255.49	-28.8237	-27.6465	-30.0205		1254	0.0196427	0.0616858	-0.0420432
1243	0							1250	1256.5	-28.757	-27.593	-29.907		1255	0.0186738	0.0715735	-0.0528996
1244	0							1251	1257.5	-28.6909	-27.566	-29.81		1256	0.00975669	0.0764458	-0.0666891
1245	0							1252	1258.51	-28.6255	-27.52	-29.7005		1257	-0.00069165	0.0776522	-0.0783439
1246	0							1253	1259.51	-28.5603	-27.4525	-29.601		1258	-0.0190806	0.0890646	-0.108145
1247	0							1254	1260.52	-28.4959	-27.3765	-29.5275		1259	-0.0441156	0.0919933	-0.136109
1248	0							1255	1261.52	-28.432	-27.3265	-29.46		1260	-0.0437153	0.0917009	-0.135416
1249	0							1256	1262.53	-28.3684	-27.273	-29.3935		1261	-0.0460661	0.0981406	-0.144207
1250	0							1257	1263.53	-28.3052	-27.15	-29.3		1262	-0.0449819	0.100587	-0.145569
1251	0							1258	1264.54	-28.242	-27.0965	-29.2435		1263	-0.0448139	0.098071	-0.142885
1252	0							1259	1265.54	-28.1793	-26.993	-29.24		1264	-0.047797	0.0914987	-0.139296
1253	-0.0310714							1260	1266.55	-28.116	-26.8765	-29.22		1265	-0.0500341	0.0962727	-0.146307
1254	-0.0844608							1261	1267.55	-28.0529	-26.7965	-29.2035		1266	-0.0480952	0.0992976	-0.147393
1255	0							1262	1268.56	-27.9896	-26.7125	-29.19		1267	-0.0443414	0.099133	-0.143474
1256	0							1263	1269.56	-27.9257	-26.616	-29.19		1268	-0.0554578	0.099641	-0.155099
1257	0							1264	1270.56	-27.8616	-26.483	-29.1835		1269	-0.0560665	0.105643	-0.161709
1258	0							1265	1271.57	-27.8059	-26.3795	-29.1835		1270	-0.0605117	0.101939	-0.16245
1259	0							1266	1272.57	-27.863	-26.5	-29.19		1271	-0.0524258	0.104392	-0.156818
1260	0							1267	1273.58	-27.9197	-26.6065	-29.2035		1272	-0.0516838	0.108833	-0.160517
1261	0							1268	1274.58	-27.976	-26.72	-29.24		1273	-0.0485922	0.111825	-0.160417
1262	0							1269	1275.59	-28.032	-26.8195	-29.24		1274	-0.0441369	0.121115	-0.165252
1263	-0.0334873							1270	1276.59	-28.0879	-26.903	-29.26		1275	-0.0370442	0.120054	-0.157098
1264	-0.091028							1271	1277.6	-28.1428	-26.9665	-29.2835		1276	-0.0343781	0.114376	-0.148755
1265	-0.24744							1272	1278.6	-28.1981	-27.0465	-29.31		1277	-0.0253688	0.107658	-0.133027
1266	-0.672611							1273	1279.61	-28.253	-27.1065	-29.37		1278	-0.0226922	0.103531	-0.126223
1267	-1.82835							1274	1280.61	-28.3078	-27.1665	-29.4135		1279	-0.00761201	0.104948	-0.11256
1268	-4.96996							1275	1281.62	-28.362	-27.243	-29.4635		1280	0.0170865	0.105364	-0.0882779
1269	0							1276	1282.62	-28.4165	-27.303	-29.52		1281	0.0193166	0.103335	-0.0840185
1270	0							1277	1283.63	-28.4701	-27.373	-29.57		1282	0.0179098	0.0997935	-0.0818837
1271	0							1278	1284.63	-28.5243	-27.4095	-29.637		1283	0.0165723	0.102797	-0.0862251
1272	0							1279	1285.64	-28.5786	-27.4565	-29.6835		1284	0.0182002	0.0996036	-0.0814034
1273	0							1280	1286.64	-28.6327	-27.5065	-29.737		1285	0.0205056	0.10011	-0.0796049
1274	0							1281	1287.64	-28.6873	-27.573	-29.8135		1286	0.019648	0.0987377	-0.0790897
1275	0							1282	1288.65	-28.7419	-27.5865	-29.9205		1287	0.0211888	0.0959101	-0.0747214
1276	0							1283	1289.65	-28.7967	-27.6225	-29.99		1288	0.0206116	0.0969439	-0.0763322
1277	0							1284	1290.66	-28.8521	-27.6525	-30.047		1289	0.0213632	0.0988653	-0.0775021
1278	0							1285	1291.66	-28.9078	-27.6565	-30.1305		1290	0.0226855	0.0969129	-0.0742273
1279	0							1286	1292.67	-28.9646	-27.676	-30.247		1291	0.0277967	0.102903	-0.0751061
1280	0							1287	1293.67	-29.0209	-27.6855	-30.3535		1292	0.0256842	0.104986	-0.0793018
1281	0							1288	1294.68	-28.9941	-27.719	-30.2605		1293	0.0212996	0.100725	-0.0794251
1282	0							1289	1295.68	-28.9657	-27.76	-30.1935		1294	0.0176852	0.100045	-0.0823597
1283	0							1290	1296.69	-28.9378	-27.7695	-30.1435		1295	0.0205639	0.0964301	-0.0758662
1284	0							1291	1297.69	-28.9104	-27.7965	-30.1		1296	0.0225029	0.103402	-0.080899
1285	0							1292	1298.7	-28.8831	-27.7665	-30.0405		1297	0.0255177	0.102709	-0.0771912
1286	0							1293	1299.7	-28.8563	-27.7565	-29.9835		1298	0.0278874	0.10224	-0.0743529
1287	0							1294	1300.71	-28.8302	-27.7795	-29.9335		1299	0.0362437	0.0995553	-0.0633117
1288	0							1295	1301.71	-28.8041	-27.793	-29.9135		1300	0.0411502	0.0901044	-0.0489542
1289	0							1296	1302.72	-28.7778	-27.77	-29.89		1301	0.0428769	0.0918252	-0.0489482
1290	0							1297	1303.72	-28.7524	-27.75	-29.8635		1302	0.0350568	0.0969675	-0.0619106
1291	0							1298	1304.72	-28.7269	-27.7065	-29.82		1303	0.0294221	0.0957349	-0.0663127
1292	0							1299	1305.73	-28.7019	-27.64	-29.7935		1304	0.0298846	0.0954796	-0.065595
1293	0							1300	1306.73	-28.6767	-27.6065	-29.7735		1305	0.0278026	0.102217	-0.0744142
1294	0							1301	1307.74	-28.6515	-27.56	-29.7735		1306	0.0220914	0.105457	-0.0833653
1295	0							1302	1308.74	-28.6262	-27.5065	-29.7735		1307	0.02207	0.101532	-0.0794618
1296	0							1303	1309.75	-28.601	-27.4265	-29.777		1308	0.0144979	0.105449	-0.0909511
1297	0							1304	1310.75	-28.5758	-27.36	-29.814		1309	0.00267897	0.104428	-0.101749
1298	0							1305	1311.76	-28.5499	-27.3065	-29.857		1310	-0.00669713	0.101598	-0.108295
1299	0							1306	1312.76	-28.5288	-27.24	-29.8805		1311	-0.0370162	0.102051	-0.139068
1300	0							1307	1313.77	-28.574	-27.35	-29.88		1312	-0.0796402	0.0988905	-0.178531
1301	0							1308	1314.77	-28.6193	-27.4365	-29.867		1313	-0.130589	0.0980013	-0.228591
1302	0							1309	1315.78	-28.6642	-27.54	-29.8335		1314	-0.134129	0.0988587	-0.232987
1303	0							1310	1316.78	-28.7089	-27.62	-29.8235		1315	-0.131744	0.100005	-0.231749
1304	0							1311	1317.79	-28.7533	-27.6865	-29.79		1316	-0.135521	0.0966814	-0.232202
1305	0							1312	1318.79	-28.7972	-27.7565	-29.8235		1317	-0.136193	0.0914611	-0.227654
1306	0							1313	1319.8	-28.8415	-27.816	-29.837		1318	-0.141846	0.0883599	-0.230206
1307	0							1314	1320.8	-28.885	-27.8865	-29.867		1319	-0.146722	0.090022	-0.236744
1308	0							1315	1321.81	-28.9284	-27.96	-29.9005		1320	-0.143523	0.0914989	-0.235022
1309	0							1316	1322.81	-28.9715	-28.0565	-29.9435		1321	-0.138592	0.0906126	-0.229204
1310	0							1317	1323.82	-29.0136	-28.1	-29.98		1322	-0.136013	0.0949782	-0.230991
1311	0							1318	1324.82	-29.0555	-28.1265	-30.03		1323	-0.13086	0.092172	-0.223032
1312	0							1319	1325.83	-29.0972	-28.1265	-30.0735		1324	-0.123561	0.0977463	-0.221307
1313	0							1320	1326.83	-29.138	-28.15	-30.1535		1325	-0.121222	0.0992446	-0.220466
1314	0							1321	1327.84	-29.1782	-28.1795	-30.2135		1326	-0.119579	0.100218	-0.219797
1315	0							1322	1328.84	-29.2178	-28.15	-30.2905		1327	-0.111931	0.102581	-0.214512
1316	-0.0202954							1323	1329.85	-29.257	-28.1565	-30.377		1328	-0.105291	0.105959	-0.211249
1317	-0.0551685							1324	1330.85	-29.2952	-28.13	-30.4535		1329	-0.0964311	0.107105	-0.203537
1318	-0.149964							1325	1331.86	-29.3418	-28.1195	-30.54		1330	-0.0796552	0.112953	-0.192608
1319	-0.407643							1326	1332.86	-29.439	-28.2865	-30.567		1331	-0.0653907	0.118737	-0.184127
1320	-1.10809							1327	1333.87	-29.5357	-28.406	-30.6135		1332	-0.037246	0.117185	-0.154431
1321	-3.0121							1328	1334.87	-29.6317	-28.5565	-30.667		1333	0.00383409	0.113271	-0.109437
1322	-8.18773							1329	1335.88	-29.7267	-28.6995	-30.72		1334	0.0521637	0.110288	-0.0581246
1323	0							1330	1336.88	-29.8215	-28.8165	-30.8		1335	0.0560337	0.107526	-0.0514928
1324	0							1331	1337.89	-29.9156	-28.8965	-30.91		1336	0.0528686	0.106263	-0.0533946
1325	0							1332	1338.89	-30.009	-28.9965	-31.02		1337	0.057715	0.107138	-0.0494227
1326	0							1333	1339.9	-30.102	-29.0565	-31.117		1338	0.0600348	0.109382	-0.049347
1327	0							1334	1340.9	-30.1948	-29.1265	-31.2335		1339	0.0696258	0.11213	-0.0425043
1328	0							1335	1341.91	-30.2867	-29.1865	-31.3835		1340	0.0692841	0.110322	-0.0410381
1329	0							1336	1342.92	-30.3785	-29.203	-31.517		1341	0.0633866	0.108278	-0.0448914
1330	0							1337	1343.92	-30.4698	-29.1765	-31.6905		1342	0.0583648	0.111396	-0.0530307
1331	0							1338	1344.93	-30.5607	-29.1965	-31.8405		1343	0.0533351	0.101956	-0.0486213
1332	0							1339	1345.93	-30.6414	-29.2495	-31.9705		1344	0.0577625	0.10241	-0.0446472
1333	0							1340	1346.94	-30.6898	-29.33	-31.9835		1345	0.0599128	0.0981121	-0.0381992
1334	0							1341	1347.95	-30.7378	-29.41	-31.9835		1346	0.057367	0.0934609	-0.0360938
1335	0							1342	1348.95	-30.7853	-29.48	-31.9735		1347	0.0549455	0.0931328	-0.0381874
1336	0							1343	1349.96	-30.8322	-29.55	-32.0135		1348	0.0497567	0.0920944	-0.0423378
1337	0							1344	1350.96	-30.8789	-29.6265	-32.0435		1349	0.0457357	0.0958526	-0.050117
1338	0							1345	1351.97	-30.9253	-29.6965	-32.0535		1350	0.0395347	0.0976962	-0.0581615
1339	0							1346	1352.98	-30.9707	-29.783	-32.0735		1351	0.0383394	0.0951522	-0.0568128
1340	0							1347	1353.98	-31.0164	-29.8565	-32.0805		1352	0.0383451	0.094245	-0.0558999
1341	0							1348	1354.99	-31.0613	-29.9165	-32.12		1353	0.0387082	0.101554	-0.0628457
1342	0							1349	1356	-31.1058	-29.98	-32.1535		1354	0.0397609	0.107599	-0.0678377
1343	0							1350	1357.01	-31.1503	-30.043	-32.177		1355	0.0382374	0.113195	-0.0749573
1344	0							1351	1358.01	-31.1938	-30.1	-32.2235		1356	0.0412624	0.114895	-0.0736325
1345	0							1352	1359.02	-31.2371	-30.1495	-32.28		1357	0.044561	0.119452	-0.0748906
1346	0							1353	1360.03	-31.2803	-30.2	-32.3435		1358	0.042355	0.125447	-0.0830923
1347	0							1354	1361.04	-31.3227	-30.2465	-32.377		1359	0.0442225	0.127829	-0.0836068
1348	0							1355	1362.05	-31.3652	-30.273	-32.404		1360	0.0499798	0.129704	-0.0797246
1349	0							1356	1363.05	-31.4072	-30.2995	-32.4735		1361	0.0591008	0.13311	-0.0740087
1350	0							1357	1364.06	-31.4489	-30.31	-32.5235		1362	0.0610408	0.13748	-0.0764394
1351	0							1358	1365.07	-31.4903	-30.34	-32.5805		1363	0.0602193	0.14136	-0.0811409
1352	0							1359	1366.08	-31.5314	-30.373	-32.667		1364	0.0689747	0.150505	-0.08153
1353	0							1360	1367.08	-31.5725	-30.3665	-32.724		1365	0.0663185	0.155886	-0.0895676
1354	0							1361	1368.09	-31.6136	-30.3595	-32.8005		1366	0.0670559	0.16017	-0.0931139
1355	0							1362	1369.1	-31.6544	-30.363	-32.8775		1367	0.0678464	0.162182	-0.0943359
1356	0							1363	1370.11	-31.6953	-30.3665	-32.9635		1368	0.0735092	0.16127	-0.0877608
1357	0							1364	1371.11	-31.7366	-30.3665	-33.0135		1369	0.0827425	0.162568	-0.0798257
1358	0							1365	1372.12	-31.7778	-30.3765	-33.094		1370	0.0811728	0.160451	-0.0792782
1359	0							1366	1373.13	-31.8192	-30.3965	-33.157		1371	0.0912426	0.157653	-0.06641
1360	0							1367	1374.14	-31.861	-30.4195	-33.23		1372	0.0905575	0.154672	-0.0641147
1361	0							1368	1375.14	-31.903	-30.4165	-33.31		1373	0.0884432	0.151327	-0.0628834
1362	0							1369	1376.15	-31.9093	-30.436	-33.31		1374	0.0888221	0.15054	-0.0617177
1363	0							1370	1377.16	-31.8708	-30.4595	-33.23		1375	0.0864877	0.152224	-0.0657363
1364	0							1371	1378.17	-31.8331	-30.4565	-33.1335		1376	0.0886699	0.147915	-0.0592451
1365	0							1372	1379.18	-31.7952	-30.4365	-33.057		1377	0.0907945	0.152196	-0.0614014
1366	0							1373	1380.18	-31.7578	-30.5025	-32.98		1378	0.0915576	0.152214	-0.0606565
1367	0							1374	1381.19	-31.7202	-30.5165	-32.9		1379	0.0921963	0.147327	-0.055131
1368	0							1375	1382.2	-31.6831	-30.513	-32.82		1380	0.0858552	0.15078	-0.0649247
1369	0							1376	1383.21	-31.6463	-30.4865	-32.7535		1381	0.0770262	0.149729	-0.0727025
1370	0							1377	1384.22	-31.6096	-30.4865	-32.697		1382	0.0717324	0.148585	-0.0768528
1371	0							1378	1385.23	-31.5733	-30.483	-32.66		1383	0.0685343	0.142749	-0.0742152
1372	0							1379	1386.24	-31.537	-30.4765	-32.61		1384	0.0706478	0.140179	-0.0695313
1373	0							1380	1387.24	-31.5011	-30.45	-32.5435		1385	0.0679866	0.132887	-0.0649004
1374	0							1381	1388.25	-31.4652	-30.43	-32.5035		1386	0.0742364	0.125011	-0.0507747
1375	0							1382	1389.26	-31.4292	-30.4065	-32.4635		1387	0.0760942	0.120706	-0.0446119
1376	0							1383	1390.27	-31.3933	-30.393	-32.4235		1388	0.0720904	0.115961	-0.043871
1377	0							1384	1391.28	-31.3574	-30.3565	-32.39		1389	0.0700383	0.114963	-0.0449243
1378	0							1385	1392.29	-31.3217	-30.3065	-32.3935		1390	0.0692599	0.112344	-0.0430838
1379	0							1386	1393.3	-31.2857	-30.24	-32.3805		1391	0.0665868	0.105933	-0.039346
1380	0							1387	1394.31	-31.2496	-30.1365	-32.42		1392	0.0697145	0.106962	-0.0372471
1381	0							1388	1395.32	-31.2132	-30.03	-32.44		1393	0.0802268	0.111018	-0.0307915
1382	0							1389	1396.33	-31.1766	-29.9265	-32.447		1394	0.0833108	0.117547	-0.0342362
1383	0							1390	1397.34	-31.1397	-29.823	-32.467		1395	0.0849296	0.11829	-0.0333605
1384	0							1391	1398.35	-31.1026	-29.7095	-32.4935		1396	0.0904832	0.113777	-0.0232938
1385	0							1392	1399.36	-31.1067	-29.7465	-32.477		1397	0.0944017	0.115562	-0.0211599
1386	0							1393	1400.37	-31.1329	-29.8725	-32.4235		1398	0.0980118	0.113025	-0.0150134
1387	0							1394	1401.38	-31.1591	-29.963	-32.36		1399	0.101735	0.114887	-0.0131518
1388	0							1395	1402.39	-31.1848	-30.043	-32.3305		1400	0.109172	0.114023	-0.00485123
1389	0							1396	1403.4	-31.2101	-30.12	-32.2875		1401	0.122024	0.103312	0.0187122
1390	0							1397	1404.41	-31.2356	-30.1665	-32.32		1402	0.124569	0.102415	0.0221538
1391	0							1398	1405.42	-31.2606	-30.24	-32.3435		1403	0.127216	0.105936	0.0212799
1392	0							1399	1406.43	-31.2854	-30.2795	-32.41		1404	0.132942	0.109461	0.0234808
1393	0							1400	1407.44	-31.3101	-30.3	-32.427		1405	0.134226	0.108292	0.0259342
1394	0							1401	1408.45	-31.3351	-30.3295	-32.4535		1406	0.133283	0.116564	0.0167183
1395	0							1402	1409.46	-31.3597	-30.33	-32.5435		1407	0.132311	0.123276	0.0090349
1396	0							1403	1410.47	-31.3841	-30.3265	-32.5905		1408	0.128908	0.122151	0.00675681
1397	0							1404	1411.48	-31.4088	-30.32	-32.63		1409	0.134975	0.124114	0.0108614
1398	0							1405	1412.49	-31.4334	-30.3265	-32.68		1410	0.13605	0.122369	0.0136807
1399	0							1406	1413.5	-31.4584	-30.276	-32.767		1411	0.132235	0.124687	0.00754881
1400	0							1407	1414.51	-31.4834	-30.2465	-32.8605		1412	0.14017	0.129225	0.0109453
1401	0							1408	1415.53	-31.5085	-30.2265	-32.9575		1413	0.134127	0.12752	0.00660667
1402	0							1409	1416.54	-31.5343	-30.1895	-33.0735		1414	0.123991	0.125081	-0.00109006
1403	0							1410	1417.55	-31.5603	-30.1465	-33.144		1415	0.120119	0.127712	-0.00759219
1404	0							1411	1418.56	-31.533	-30.143	-33.097		1416	0.121039	0.125189	-0.00415023
1405	0							1412	1419.57	-31.4959	-30.1665	-33.007		1417	0.119493	0.1289	-0.00940685
1406	0							1413	1420.58	-31.4593	-30.18	-32.9135		1418	0.121797	0.124988	-0.00319113
1407	0							1414	1421.59	-31.4232	-30.17	-32.8205		1419	0.120127	0.130219	-0.0100921
1408	0							1415	1422.6	-31.3871	-30.1765	-32.7105		1420	0.118563	0.128356	-0.00979283
1409	0							1416	1423.61	-31.3513	-30.1865	-32.6135		1421	0.112518	0.130093	-0.0175749
1410	0							1417	1424.62	-31.3156	-30.213	-32.5235		1422	0.107482	0.13588	-0.028398
1411	0							1418	1425.64	-31.2806	-30.2165	-32.417		1423	0.114399	0.137986	-0.0235875
1412	0							1419	1426.65	-31.2459	-30.1865	-32.3405		1424	0.120263	0.133938	-0.0136752
1413	0							1420	1427.66	-31.2113	-30.1965	-32.2735		1425	0.120796	0.133735	-0.0129385
1414	0							1421	1428.67	-31.1769	-30.1765	-32.2405		1426	0.123532	0.135827	-0.012295
1415	0							1422	1429.68	-31.1426	-30.1595	-32.2035		1427	0.123818	0.132013	-0.0081951
1416	0							1423	1430.69	-31.1084	-30.123	-32.1635		1428	0.119694	0.130329	-0.0106346
1417	0							1424	1431.71	-31.0747	-30.113	-32.1235		1429	0.123664	0.134378	-0.0107149
1418	0							1425	1432.72	-31.0414	-30.08	-32.0935		1430	0.126287	0.135429	-0.00914223
1419	0							1426	1433.73	-31.008	-30.033	-32.06		1431	0.128784	0.136668	-0.00788431
1420	0							1427	1434.74	-30.9746	-29.9795	-32.03		1432	0.130475	0.133797	-0.0033218
1421	0							1428	1435.75	-30.9415	-29.9195	-32		1433	0.121713	0.136525	-0.0148117
1422	0							1429	1436.76	-30.9083	-29.843	-31.997		1434	0.123832	0.136948	-0.0131167
1423	0							1430	1437.78	-30.8751	-29.7665	-31.95		1435	0.125733	0.140332	-0.0145992
1424	0							1431	1438.79	-30.8418	-29.703	-31.96		1436	0.128504	0.133193	-0.00468901
1425	0							1432	1439.8	-30.8085	-29.6565	-31.96		1437	0.125746	0.130703	-0.00495661
1426	-0.0341953							1433	1440.81	-30.775	-29.5665	-31.9405		1438	0.126513	0.123218	0.00329514
1427	-0.0929524							1434	1441.82	-30.7413	-29.473	-31.957		1439	0.125885	0.121951	0.00393412
1428	0							1435	1442.83	-30.7129	-29.423	-31.937		1440	0.124464	0.113049	0.0114152
1429	0							1436	1443.85	-30.7221	-29.6065	-31.8135		1441	0.1225	0.109101	0.0133989
1430	0							1437	1444.86	-30.7312	-29.723	-31.7235		1442	0.128099	0.106537	0.0215616
1431	0							1438	1445.87	-30.7394	-29.833	-31.677		1443	0.129422	0.110207	0.0192149
1432	0							1439	1446.88	-30.7476	-29.89	-31.6535		1444	0.124988	0.113014	0.011974
1433	0							1440	1447.89	-30.7556	-29.853	-31.7035		1445	0.116653	0.119914	-0.00326106
1434	0							1441	1448.9	-30.7632	-29.7665	-31.7535		1446	0.119559	0.120899	-0.00134069
1435	0							1442	1449.92	-30.7698	-29.6865	-31.827		1447	0.117812	0.126462	-0.00865014
1436	0							1443	1450.93	-30.7763	-29.61	-31.96		1448	0.117215	0.129368	-0.0121533
1437	0							1444	1451.94	-30.7904	-29.5225	-32.027		1449	0.118441	0.125206	-0.00676507
1438	0							1445	1452.95	-30.8302	-29.613	-32.0735		1450	0.116764	0.122606	-0.00584215
1439	0							1446	1453.96	-30.8687	-29.723	-32.08		1451	0.114827	0.121762	-0.00693502
1440	0							1447	1454.97	-30.9075	-29.823	-32.057		1452	0.113632	0.12529	-0.0116575
1441	0							1448	1455.98	-30.9456	-29.88	-32.0835		1453	0.106937	0.130507	-0.0235695
1442	0							1449	1457	-30.9831	-29.94	-32.0605		1454	0.114533	0.128916	-0.0143831
1443	-0.0150998							1450	1458.01	-31.0206	-30.01	-32.057		1455	0.111617	0.1314	-0.019783
1444	-0.0410456							1451	1459.02	-31.0573	-30.06	-32.077		1456	0.115064	0.133259	-0.0181953
1445	-0.111574							1452	1460.03	-31.0939	-30.1465	-32.12		1457	0.119038	0.132734	-0.0136968
1446	-0.303288							1453	1461.04	-31.1299	-30.1965	-32.1335		1458	0.121697	0.129001	-0.00730439
1447	0							1454	1462.05	-31.1657	-30.21	-32.157		1459	0.121968	0.130222	-0.00825485
1448	0							1455	1463.06	-31.2015	-30.2	-32.1805		1460	0.106919	0.125453	-0.0185342
1449	0							1456	1464.08	-31.2367	-30.2265	-32.2305		1461	0.101629	0.127728	-0.0260988
1450	0							1457	1465.09	-31.2718	-30.2565	-32.2835		1462	0.0984658	0.125856	-0.0273905
1451	0							1458	1466.1	-31.307	-30.243	-32.327		1463	0.0934067	0.131084	-0.0376775
1452	0							1459	1467.11	-31.342	-30.23	-32.3935		1464	0.0883499	0.132133	-0.0437831
1453	0							1460	1468.12	-31.3772	-30.2265	-32.46		1465	0.0834066	0.129964	-0.0465579
1454	0							1461	1469.13	-31.4122	-30.2065	-32.5535		1466	0.0826675	0.124123	-0.0414557
1455	0							1462	1470.14	-31.4476	-30.2065	-32.6235		1467	0.0776847	0.125683	-0.0479986
1456	0							1463	1471.16	-31.4835	-30.19	-32.71		1468	0.0742761	0.120752	-0.0464754
1457	0							1464	1472.17	-31.519	-30.183	-32.81		1469	0.0694291	0.118479	-0.0490502
1458	0							1465	1473.18	-31.5129	-30.1865	-32.7835		1470	0.0625496	0.116129	-0.0535791
1459	0							1466	1474.19	-31.4748	-30.2065	-32.68		1471	0.0636709	0.117701	-0.0540298
1460	0							1467	1475.2	-31.4369	-30.2195	-32.5835		1472	0.0591205	0.118995	-0.0598745
1461	0							1468	1476.21	-31.3995	-30.24	-32.507		1473	0.0566646	0.116968	-0.0603031
1462	0							1469	1477.22	-31.3624	-30.2765	-32.47		1474	0.0614168	0.110967	-0.0495505
1463	0							1470	1478.23	-31.3254	-30.256	-32.4035		1475	0.059191	0.10975	-0.0505594
1464	0							1471	1479.25	-31.2886	-30.223	-32.3435		1476	0.0593515	0.103537	-0.0441857
1465	0							1472	1480.26	-31.252	-30.2065	-32.2835		1477	0.0592684	0.100762	-0.0414936
1466	0							1473	1481.27	-31.2157	-30.1565	-32.244		1478	0.0520162	0.100552	-0.0485357
1467	0							1474	1482.28	-31.1797	-30.1	-32.2535		1479	0.0505024	0.102975	-0.0524731
1468	0							1475	1483.29	-31.1438	-30.0865	-32.22		1480	0.0476986	0.104805	-0.0571063
1469	0							1476	1484.3	-31.1084	-30.05	-32.2005		1481	0.0519673	0.114624	-0.0626567
1470	0							1477	1485.31	-31.0735	-29.963	-32.187		1482	0.055075	0.11738	-0.0623047
1471	0							1478	1486.32	-31.0383	-29.88	-32.227		1483	0.0548801	0.120768	-0.065888
1472	0							1479	1487.34	-31.0037	-29.79	-32.2105		1484	0.0507195	0.117922	-0.0672021
1473	0							1480	1488.35	-30.9696	-29.683	-32.2335		1485	0.0494819	0.111128	-0.0616461
1474	0							1481	1489.36	-30.9355	-29.56	-32.204		1486	0.0486308	0.111011	-0.0623804
1475	0							1482	1490.37	-30.9019	-29.483	-32.23		1487	0.0506781	0.115364	-0.0646857
1476	0							1483	1491.38	-30.8612	-29.463	-32.177		1488	0.050324	0.116434	-0.0661095
1477	0							1484	1492.39	-30.8176	-29.4665	-32.0535		1489	0.0466426	0.114466	-0.0678232
1478	-0.0368621							1485	1493.4	-30.774	-29.463	-31.9635		1490	0.0465592	0.112788	-0.0662292
1479	-0.100202							1486	1494.41	-30.7307	-29.4795	-31.8835		1491	0.0510306	0.119286	-0.068255
1480	-0.272376							1487	1495.43	-30.6878	-29.5095	-31.8235		1492	0.0498886	0.116943	-0.0670548
1481	-0.740395							1488	1496.44	-30.6453	-29.5065	-31.7235		1493	0.0529618	0.115679	-0.0627171
1482	0							1489	1497.45	-30.6029	-29.53	-31.6735		1494	0.0538536	0.11809	-0.0642359
1483	0							1490	1498.46	-30.5607	-29.5165	-31.6235		1495	0.0502647	0.120695	-0.0704306
1484	0							1491	1499.47	-30.5191	-29.513	-31.5635		1496	0.0540252	0.119892	-0.0658664
1485	0							1492	1500.48	-30.4777	-29.51	-31.52		1497	0.0584345	0.11776	-0.0593252
1486	0							1493	1501.49	-30.4361	-29.4865	-31.5		1498	0.0544512	0.116872	-0.0624212
1487	0							1494	1502.5	-30.3952	-29.393	-31.487		1499	0.0587969	0.119271	-0.0604739
1488	0							1495	1503.51	-30.3543	-29.3265	-31.4635		1500	0.0563644	0.119344	-0.0629795
1489	0							1496	1504.52	-30.3135	-29.2465	-31.45		1501	0.0493613	0.118351	-0.0689892
1490	0							1497	1505.54	-30.273	-29.153	-31.437		1502	0.0494802	0.115459	-0.0659792
1491	0							1498	1506.55	-30.2326	-29.083	-31.437		1503	0.042899	0.115936	-0.0730372
1492	0							1499	1507.56	-30.1923	-28.9765	-31.4435		1504	0.0460372	0.118386	-0.0723487
1493	0							1500	1508.57	-30.1521	-28.87	-31.4535		1505	0.0495581	0.122119	-0.0725606
1494	0							1501	1509.58	-30.1386	-28.91	-31.38		1506	0.0482027	0.127187	-0.0789839
1495	0							1502	1510.59	-30.126	-28.9495	-31.3035		1507	0.05256	0.128949	-0.0763886
1496	0							1503	1511.6	-30.1138	-28.99	-31.24		1508	0.0474598	0.128659	-0.0811991
1497	0							1504	1512.61	-30.1017	-29.0265	-31.177		1509	0.0465733	0.128293	-0.08172
1498	0							1505	1513.62	-30.0895	-29.0665	-31.1435		1510	0.0417249	0.133047	-0.0913221
1499	0							1506	1514.63	-30.0774	-29.08	-31.1105		1511	0.0364475	0.136874	-0.100426
1500	0							1507	1515.65	-30.0657	-29.0765	-31.0935		1512	0.0237759	0.136222	-0.112446
1501	0							1508	1516.66	-30.0534	-29.05	-31.0705		1513	0.0169244	0.13793	-0.121005
1502	0							1509	1517.67	-30.0418	-29.0495	-31.07		1514	0.0188324	0.138598	-0.119766
1503	0							1510	1518.68	-30.0302	-29.063	-31.08		1515	0.0206716	0.137844	-0.117173
1504	0							1511	1519.69	-30.0183	-29.013	-31.09		1516	0.0214599	0.137536	-0.116076
1505	0							1512	1520.7	-30.0065	-28.9865	-31.13		1517	0.0168982	0.137544	-0.120646
1506	0							1513	1521.71	-29.9951	-28.9265	-31.147		1518	0.0171826	0.145377	-0.128194
1507	0							1514	1522.72	-29.9836	-28.9065	-31.19		1519	0.0155734	0.143521	-0.127948
1508	0							1515	1523.73	-29.9723	-28.8965	-31.2435		1520	0.0137526	0.141826	-0.128073
1509	0							1516	1524.74	-29.9607	-28.85	-31.277		1521	0.0114623	0.144026	-0.132564
1510	0							1517	1525.75	-29.9495	-28.75	-31.3235		1522	0.0186053	0.147734	-0.129129
1511	0							1518	1526.77	-29.9386	-28.7065	-31.36		1523	0.0199697	0.151053	-0.131083
1512	0							1519	1527.78	-29.939	-28.8025	-31.2735		1524	0.02294	0.152449	-0.129509
1513	0							1520	1528.79	-29.9396	-28.84	-31.19		1525	0.0182814	0.147901	-0.129619
1514	0							1521	1529.8	-29.9402	-28.84	-31.1105		1526	0.00835136	0.147772	-0.139421
1515	0							1522	1530.81	-29.9409	-28.8865	-31.0705		1527	0.00400324	0.145073	-0.141069
1516	0							1523	1531.82	-29.9411	-28.916	-31.0605		1528	-0.00279308	0.140946	-0.143739
1517	-0.0273721							1524	1532.83	-29.9418	-28.9	-31.0235		1529	0.000778524	0.137863	-0.137085
1518	-0.074405							1525	1533.84	-29.9426	-28.88	-31.02		1530	0.00666303	0.133616	-0.126953
1519	-0.202254							1526	1534.85	-29.9434	-28.85	-31.0535		1531	0.0126364	0.132088	-0.119452
1520	-0.549783							1527	1535.86	-29.9443	-28.773	-31.12		1532	0.0169398	0.133868	-0.116928
1521	-1.49446							1528	1536.87	-29.9451	-28.706	-31.164		1533	0.0246641	0.137915	-0.11325
1522	0							1529	1537.88	-29.9461	-28.6265	-31.227		1534	0.0326951	0.140721	-0.108026
1523	0							1530	1538.89	-29.9474	-28.5325	-31.2835		1535	0.030381	0.142384	-0.112003
1524	0							1531	1539.91	-29.9482	-28.4265	-31.3635		1536	0.0300422	0.13827	-0.108227
1525	0							1532	1540.92	-29.9479	-28.363	-31.41		1537	0.0312526	0.13633	-0.105078
1526	0							1533	1541.93	-29.9416	-28.4165	-31.36		1538	0.0319727	0.134662	-0.10269
1527	0							1534	1542.94	-29.935	-28.4565	-31.2805		1539	0.0292858	0.130655	-0.10137
1528	0							1535	1543.95	-29.9286	-28.5325	-31.247		1540	0.0304465	0.131387	-0.10094
1529	0							1536	1544.96	-29.9227	-28.5565	-31.2235		1541	0.0303491	0.132319	-0.10197
1530	0							1537	1545.97	-29.9162	-28.6165	-31.157		1542	0.0310374	0.130285	-0.0992479
1531	0							1538	1546.98	-29.9104	-28.64	-31.107		1543	0.0324951	0.130345	-0.0978495
1532	0							1539	1547.99	-29.9042	-28.6865	-31.0675		1544	0.0405989	0.131322	-0.0907235
1533	-0.0345897							1540	1549	-29.8984	-28.71	-31.06		1545	0.0494562	0.127948	-0.0784922
1534	-0.0940246							1541	1550.01	-29.8925	-28.73	-31.0235		1546	0.0587312	0.133835	-0.0751039
1535	-0.255585							1542	1551.02	-29.8868	-28.7565	-31.0205		1547	0.0678311	0.135363	-0.0675318
1536	-0.694753							1543	1552.03	-29.8809	-28.7765	-31.05		1548	0.0768037	0.140734	-0.0639298
1537	0							1544	1553.04	-29.8751	-28.8	-31.05		1549	0.0866951	0.143965	-0.0572695
1538	0							1545	1554.05	-29.8695	-28.76	-31.0275		1550	0.0861331	0.141408	-0.0552749
1539	0							1546	1555.06	-29.8639	-28.7695	-31.02		1551	0.0801185	0.143047	-0.062929
1540	0							1547	1556.08	-29.8582	-28.7465	-31.0335		1552	0.0752784	0.143931	-0.0686524
1541	0							1548	1557.09	-29.8527	-28.6965	-31.0405		1553	0.0735647	0.140301	-0.0667365
1542	0							1549	1558.1	-29.8469	-28.713	-31.047		1554	0.0746685	0.134342	-0.0596733
1543	0							1550	1559.11	-29.8416	-28.6965	-31.057		1555	0.0700657	0.135816	-0.0657505
1544	0							1551	1560.12	-29.8359	-28.6665	-31.0535		1556	0.0690377	0.127356	-0.0583184
1545	0							1552	1561.13	-29.8299	-28.63	-31.07		1557	0.0640016	0.12513	-0.0611286
1546	0							1553	1562.14	-29.8239	-28.6	-31.087		1558	0.0652088	0.12558	-0.060371
1547	0							1554	1563.15	-29.8182	-28.529	-31.117		1559	0.06331	0.129959	-0.0666492
1548	0							1555	1564.16	-29.8122	-28.4295	-31.1435		1560	0.0656632	0.135551	-0.0698879
1549	0							1556	1565.17	-29.8059	-28.35	-31.147		1561	0.0642931	0.13671	-0.0724169
1550	0							1557	1566.18	-29.8165	-28.4195	-31.1335		1562	0.0657256	0.135003	-0.0692778
1551	0							1558	1567.19	-29.8345	-28.4965	-31.0735		1563	0.0748017	0.138945	-0.064143
1552	0							1559	1568.2	-29.8528	-28.5865	-31.0205		1564	0.0761895	0.140704	-0.0645148
1553	0							1560	1569.21	-29.871	-28.633	-30.99		1565	0.0735547	0.139804	-0.0662495
1554	0							1561	1570.22	-29.8893	-28.6965	-30.97		1566	0.0666753	0.143807	-0.077132
1555	0							1562	1571.23	-29.9078	-28.76	-30.9805		1567	0.063553	0.138948	-0.0753948
1556	0							1563	1572.24	-29.9265	-28.8	-31.007		1568	0.0640468	0.133352	-0.0693048
1557	0							1564	1573.25	-29.945	-28.7765	-31.051		1569	0.0621934	0.127278	-0.0650847
1558	0							1565	1574.26	-29.9637	-28.7865	-31.0835		1570	0.0584811	0.125361	-0.0668797
1559	0							1566	1575.27	-29.9828	-28.813	-31.147		1571	0.0609008	0.122933	-0.0620325
1560	0							1567	1576.29	-30.0022	-28.78	-31.2135		1572	0.0627014	0.126091	-0.0633894
1561	0							1568	1577.3	-30.0218	-28.766	-31.2935		1573	0.0716024	0.125901	-0.0542985
1562	0							1569	1578.31	-30.042	-28.773	-31.3735		1574	0.0759145	0.122392	-0.0464777
1563	0							1570	1579.32	-30.0619	-28.72	-31.4935		1575	0.077024	0.12766	-0.0506357
1564	0							1571	1580.33	-30.0395	-28.73	-31.414		1576	0.0742308	0.125035	-0.0508038
1565	0							1572	1581.34	-30.0134	-28.7425	-31.35		1577	0.0752066	0.141669	-0.0664621
1566	0							1573	1582.35	-29.9877	-28.6965	-31.3135		1578	0.0804249	0.145229	-0.0648037
1567	0							1574	1583.36	-29.9623	-28.6895	-31.24		1579	0.080569	0.151751	-0.071182
1568	0							1575	1584.37	-29.937	-28.72	-31.1935		1580	0.0814231	0.157055	-0.0756319
1569	0							1576	1585.38	-29.9122	-28.7165	-31.147		1581	0.0774846	0.152335	-0.0748502
1570	0							1577	1586.39	-29.888	-28.716	-31.1105		1582	0.0817494	0.152462	-0.0707127
1571	0							1578	1587.4	-29.8638	-28.7065	-31.0935		1583	0.0841984	0.149646	-0.0654474
1572	0							1579	1588.41	-29.8398	-28.693	-31.0535		1584	0.0809939	0.146064	-0.0650705
1573	0							1580	1589.42	-29.8162	-28.723	-31.0305		1585	0.0776981	0.145196	-0.0674981
1574	0							1581	1590.43	-29.7928	-28.7	-30.9835		1586	0.0736624	0.141032	-0.0673701
1575	0							1582	1591.44	-29.7698	-28.653	-30.96		1587	0.0775979	0.134932	-0.0573338
1576	0							1583	1592.45	-29.747	-28.63	-30.927		1588	0.0755207	0.136784	-0.0612635
1577	0							1584	1593.46	-29.7242	-28.5825	-30.927		1589	0.0724666	0.131204	-0.0587375
1578	0							1585	1594.47	-29.7019	-28.5495	-30.92		1590	0.072008	0.124223	-0.052215
1579	0							1586	1595.48	-29.6795	-28.513	-30.91		1591	0.0673943	0.123844	-0.0564502
1580	0							1587	1596.49	-29.6571	-28.4495	-30.8905		1592	0.0719798	0.12616	-0.0541803
1581	0							1588	1597.5	-29.635	-28.4095	-30.9135		1593	0.0756125	0.12162	-0.0460075
1582	0							1589	1598.51	-29.6127	-28.369	-30.9335		1594	0.0783214	0.12006	-0.0417389
1583	0							1590	1599.52	-29.5905	-28.293	-30.9335		1595	0.081439	0.12375	-0.0423105
1584	0							1591	1600.53	-29.5681	-28.22	-30.95		1596	0.0819864	0.119517	-0.037531
1585	0							1592	1601.54	-29.5457	-28.1725	-30.957		1597	0.0856712	0.117307	-0.0316357
1586	0							1593	1602.55	-29.5229	-28.126	-30.95		1598	0.0913936	0.107611	-0.0162173
1587	0							1594	1603.56	-29.5033	-28.073	-30.974		1599	0.0950228	0.111657	-0.0166343
1588	0							1595	1604.57	-29.5315	-28.14	-30.94		1600	0.0987023	0.106682	-0.00797964
1589	0							1596	1605.58	-29.5595	-28.2065	-30.9135		1601	0.103332	0.102746	0.000585708
1590	0							1597	1606.59	-29.5872	-28.2965	-30.8675		1602	0.101406	0.106151	-0.00474499
1591	0							1598	1607.6	-29.6147	-28.363	-30.854		1603	0.100603	0.106771	-0.00616812
1592	0							1599	1608.61	-29.6422	-28.4165	-30.83		1604	0.0997482	0.11317	-0.0134221
1593	0							1600	1609.62	-29.6695	-28.46	-30.8435		1605	0.0930988	0.115986	-0.0228875
1594	0							1601	1610.63	-29.6969	-28.5195	-30.8635		1606	0.0928963	0.119154	-0.0262579
1595	0							1602	1611.64	-29.7237	-28.563	-30.857		1607	0.0981856	0.125697	-0.027511
1596	0							1603	1612.65	-29.7502	-28.5965	-30.86		1608	0.0909797	0.126159	-0.0351794
1597	0							1604	1613.66	-29.777	-28.6265	-30.857		1609	0.0940588	0.127464	-0.0334052
1598	0							1605	1614.67	-29.8033	-28.643	-30.897		1610	0.0962872	0.13748	-0.0411932
1599	0							1606	1615.68	-29.8296	-28.6595	-30.9435		1611	0.0980607	0.141541	-0.0434801
1600	0							1607	1616.69	-29.8553	-28.6965	-30.9805		1612	0.0998351	0.137599	-0.0377643
1601	0							1608	1617.7	-29.8809	-28.743	-31.0435		1613	0.0972229	0.136299	-0.0390765
1602	0							1609	1618.71	-29.9063	-28.706	-31.0935		1614	0.0917658	0.13892	-0.0471544
1603	0							1610	1619.72	-29.9314	-28.6595	-31.1435		1615	0.0855436	0.138473	-0.0529296
1604	0							1611	1620.73	-29.9562	-28.69	-31.22		1616	0.0851303	0.133011	-0.0478805
1605	0							1612	1621.74	-29.9805	-28.653	-31.2705		1617	0.0869951	0.133969	-0.0469741
1606	0							1613	1622.75	-30.0046	-28.623	-31.3535		1618	0.086445	0.137253	-0.0508078
1607	0							1614	1623.76	-30.0284	-28.603	-31.4335		1619	0.0863732	0.136097	-0.0497242
1608	0							1615	1624.77	-30.0557	-28.59	-31.4735		1620	0.0846758	0.135376	-0.0507005
1609	0							1616	1625.78	-30.1022	-28.7265	-31.4605		1621	0.0840463	0.140316	-0.0562694
1610	0							1617	1626.79	-30.1482	-28.853	-31.4635		1622	0.0830581	0.137639	-0.0545809
1611	0							1618	1627.8	-30.1941	-28.963	-31.434		1623	0.0803625	0.138728	-0.0583658
1612	0							1619	1628.81	-30.2394	-29.03	-31.42		1624	0.0787858	0.140718	-0.0619325
1613	0							1620	1629.82	-30.2845	-29.1	-31.4235		1625	0.0770518	0.141436	-0.0643847
1614	-0.0156271							1621	1630.83	-30.3294	-29.16	-31.43		1626	0.0832606	0.146158	-0.0628971
1615	-0.0424788							1622	1631.84	-30.3739	-29.243	-31.43		1627	0.0907054	0.145869	-0.0551638
1616	-0.115469							1623	1632.85	-30.4181	-29.2795	-31.44		1628	0.08627	0.142896	-0.0566259
1617	-0.313878							1624	1633.86	-30.4621	-29.3065	-31.47		1629	0.0938336	0.147778	-0.0539443
1618	0							1625	1634.87	-30.5058	-29.3265	-31.55		1630	0.0913972	0.150927	-0.0595295
1619	0							1626	1635.88	-30.549	-29.3465	-31.5835		1631	0.0958371	0.149743	-0.0539055
1620	0							1627	1636.89	-30.5925	-29.39	-31.6435		1632	0.092825	0.156539	-0.0637135
1621	0							1628	1637.9	-30.6355	-29.433	-31.7235		1633	0.0889836	0.160331	-0.0713474
1622	0							1629	1638.91	-30.6782	-29.43	-31.83		1634	0.0846223	0.167136	-0.0825134
1623	0							1630	1639.92	-30.7213	-29.423	-31.95		1635	0.0892078	0.172031	-0.0828227
1624	0							1631	1640.93	-30.7643	-29.3965	-32.077		1636	0.0936814	0.180552	-0.0868709
1625	0							1632	1641.94	-30.8069	-29.36	-32.2205		1637	0.0940929	0.189564	-0.0954713
1626	0							1633	1642.95	-30.8412	-29.36	-32.2835		1638	0.0951632	0.189676	-0.0945124
1627	0							1634	1643.96	-30.8495	-29.4495	-32.23		1639	0.0980102	0.18244	-0.0844297
1628	0							1635	1644.97	-30.8582	-29.5395	-32.1435		1640	0.0965881	0.180465	-0.0838773
1629	0							1636	1645.98	-30.8665	-29.603	-32.0905		1641	0.0964392	0.172563	-0.0761239
1630	0							1637	1646.99	-30.8748	-29.6795	-32.047		1642	0.0962458	0.169734	-0.0734883
1631	0							1638	1648	-30.8832	-29.74	-32.007		1643	0.0935832	0.171271	-0.077688
1632	0							1639	1649.01	-30.8916	-29.7965	-32		1644	0.100612	0.167315	-0.0667028
1633	0							1640	1650.02	-30.9	-29.8	-31.954		1645	0.0997648	0.160926	-0.0611612
1634	0							1641	1651.03	-30.9083	-29.8465	-31.957		1646	0.10245	0.159631	-0.0571807
1635	0							1642	1652.04	-30.9167	-29.8695	-31.9675		1647	0.100239	0.156427	-0.0561878
1636	0							1643	1653.05	-30.9251	-29.876	-31.947		1648	0.0911816	0.155024	-0.0638419
1637	0							1644	1654.06	-30.9335	-29.863	-31.964		1649	0.0930737	0.157946	-0.0648721
1638	0							1645	1655.07	-30.942	-29.873	-32.034		1650	0.0938052	0.159533	-0.0657283
1639	0							1646	1656.08	-30.951	-29.85	-32.1235		1651	0.0945441	0.158729	-0.0641853
1640	0							1647	1657.08	-30.9599	-29.843	-32.1235		1652	0.0914598	0.162147	-0.0706871
1641	0							1648	1658.09	-30.9689	-29.836	-32.1805		1653	0.0947219	0.165071	-0.0703486
1642	0							1649	1659.1	-30.9785	-29.816	-32.2235		1654	0.101027	0.162726	-0.0616992
1643	0							1650	1660.11	-30.9882	-29.77	-32.287		1655	0.100682	0.161801	-0.0611188
1644	0							1651	1661.12	-30.9987	-29.75	-32.3535		1656	0.101508	0.158871	-0.0573623
1645	0							1652	1662.13	-31.0085	-29.7	-32.4135		1657	0.0968821	0.155594	-0.0587123
1646	0							1653	1663.14	-31.0002	-29.7195	-32.4005		1658	0.0933171	0.153462	-0.0601448
1647	0							1654	1664.15	-30.9675	-29.7365	-32.31		1659	0.0946598	0.149902	-0.0552422
1648	0							1655	1665.16	-30.9351	-29.79	-32.214		1660	0.097472	0.155072	-0.0576001
1649	0							1656	1666.17	-30.903	-29.7865	-32.1635		1661	0.0898171	0.161182	-0.0713652
1650	0							1657	1667.18	-30.8713	-29.779	-32.107		1662	0.0930856	0.17053	-0.0774443
1651	0							1658	1668.19	-30.8397	-29.802	-32.028		1663	0.0905516	0.174182	-0.0836305
1652	0							1659	1669.2	-30.8087	-29.7865	-31.947		1664	0.092072	0.177087	-0.0850152
1653	0							1660	1670.21	-30.7778	-29.75	-31.8635		1665	0.0939513	0.179839	-0.0858877
1654	0							1661	1671.22	-30.7471	-29.696	-31.857		1666	0.0958466	0.188668	-0.0928209
1655	0							1662	1672.23	-30.7169	-29.67	-31.8305		1667	0.0864292	0.19312	-0.106691
1656	0							1663	1673.24	-30.6868	-29.6165	-31.82		1668	0.0830947	0.194673	-0.111578
1657	0							1664	1674.25	-30.657	-29.553	-31.7935		1669	0.077697	0.189638	-0.111941
1658	0							1665	1675.26	-30.6273	-29.5065	-31.767		1670	0.0677315	0.18741	-0.119679
1659	0							1666	1676.27	-30.5981	-29.4395	-31.817		1671	0.0519674	0.182252	-0.130284
1660	0							1667	1677.27	-30.5689	-29.32	-31.8535		1672	0.0520924	0.176803	-0.12471
1661	0							1668	1678.28	-30.5401	-29.19	-31.8905		1673	0.0532866	0.172808	-0.119522
1662	0							1669	1679.29	-30.5211	-29.1995	-31.8405		1674	0.0533553	0.165006	-0.111651
1663	0							1670	1680.3	-30.5094	-29.233	-31.797		1675	0.0478597	0.171632	-0.123772
1664	0							1671	1681.31	-30.4975	-29.259	-31.7405		1676	0.0471767	0.169006	-0.121829
1665	0							1672	1682.32	-30.4861	-29.286	-31.71		1677	0.0463256	0.16434	-0.118014
1666	0							1673	1683.33	-30.4746	-29.3265	-31.66		1678	0.0490235	0.152208	-0.103184
1667	0							1674	1684.34	-30.4633	-29.3565	-31.63		1679	0.0541634	0.152279	-0.0981161
1668	0							1675	1685.35	-30.4526	-29.37	-31.5535		1680	0.0559684	0.155988	-0.10002
1669	0							1676	1686.36	-30.4419	-29.3725	-31.487		1681	0.0504815	0.15688	-0.106398
1670	0							1677	1687.37	-30.4309	-29.356	-31.4775		1682	0.0493331	0.154184	-0.104851
1671	0							1678	1688.38	-30.4207	-29.369	-31.45		1683	0.0476472	0.148721	-0.101073
1672	0							1679	1689.39	-30.41	-29.3795	-31.4735		1684	0.0507321	0.144391	-0.0936584
1673	0							1680	1690.4	-30.3998	-29.3495	-31.467		1685	0.0531029	0.139757	-0.0866542
1674	0							1681	1691.41	-30.3894	-29.32	-31.464		1686	0.047336	0.139511	-0.0921752
1675	-0.0340546							1682	1692.42	-30.3793	-29.34	-31.484		1687	0.0467303	0.133992	-0.087262
1676	-0.0925701							1683	1693.42	-30.3692	-29.3165	-31.4935		1688	0.0571512	0.126563	-0.0694118
1677	-0.251632							1684	1694.43	-30.3589	-29.25	-31.5235		1689	0.0642276	0.124695	-0.0604669
1678	-0.684006							1685	1695.44	-30.3483	-29.1965	-31.537		1690	0.071036	0.130121	-0.0590853
1679	-0.770761							1686	1696.45	-30.3382	-29.12	-31.57		1691	0.0811721	0.129153	-0.0479812
1680	-2.09515							1687	1697.46	-30.3274	-29.0595	-31.587		1692	0.0909306	0.13778	-0.0468496
1681	0							1688	1698.47	-30.3168	-28.989	-31.644		1693	0.0856306	0.142157	-0.0565266
1682	0							1689	1699.48	-30.3369	-29.055	-31.6275		1694	0.0833947	0.145435	-0.0620408
1683	0							1690	1700.49	-30.3666	-29.149	-31.6		1695	0.0774397	0.154579	-0.0771389
1684	0							1691	1701.5	-30.3957	-29.223	-31.5835		1696	0.0786094	0.158718	-0.080109
1685	0							1692	1702.51	-30.4247	-29.3265	-31.5635		1697	0.0788573	0.163295	-0.084438
1686	0							1693	1703.52	-30.4536	-29.416	-31.554		1698	0.0707254	0.171651	-0.100925
1687	0							1694	1704.53	-30.4823	-29.443	-31.5835		1699	0.0741629	0.179281	-0.105118
1688	0							1695	1705.54	-30.511	-29.493	-31.6175		1700	0.0703902	0.177245	-0.106855
1689	0							1696	1706.54	-30.5393	-29.55	-31.65		1701	0.0680131	0.177791	-0.109778
1690	0							1697	1707.55	-30.5676	-29.5765	-31.67		1702	0.0727187	0.176222	-0.103503
1691	0							1698	1708.56	-30.5954	-29.5895	-31.6835		1703	0.0773431	0.173264	-0.0959209
1692	0							1699	1709.57	-30.6233	-29.62	-31.7275		1704	0.0779501	0.171302	-0.0933516
1693	0							1700	1710.58	-30.6505	-29.666	-31.7835		1705	0.0755457	0.167304	-0.0917582
1694	0							1701	1711.59	-30.6777	-29.643	-31.7935		1706	0.0718204	0.169377	-0.0975568
1695	0							1702	1712.6	-30.7048	-29.6265	-31.8435		1707	0.0703025	0.170116	-0.0998135
1696	0							1703	1713.61	-30.7312	-29.643	-31.9075		1708	0.0718977	0.176819	-0.104921
1697	0							1704	1714.62	-30.7574	-29.646	-31.961		1709	0.0770249	0.185885	-0.10886
1698	0							1705	1715.63	-30.7832	-29.6465	-32.037		1710	0.0718961	0.188462	-0.116566
1699	0							1706	1716.64	-30.8085	-29.6265	-32.117		1711	0.0713945	0.187243	-0.115849
1700	0							1707	1717.64	-30.8338	-29.603	-32.204		1712	0.0737725	0.186928	-0.113155
1701	0							1708	1718.65	-30.8817	-29.69	-32.2135		1713	0.082319	0.177934	-0.0956146
1702	0							1709	1719.66	-30.9341	-29.803	-32.2305		1714	0.0879938	0.181185	-0.0931912
1703	0							1710	1720.67	-30.9856	-29.9	-32.2305		1715	0.0885432	0.179	-0.0904571
1704	-0.0376991							1711	1721.68	-31.0368	-30.026	-32.23		1716	0.088192	0.176971	-0.0887786
1705	-0.102477							1712	1722.69	-31.0878	-30.1	-32.2205		1717	0.0910889	0.171626	-0.0805368
1706	-0.278561							1713	1723.7	-31.1382	-30.1665	-32.23		1718	0.0919072	0.17047	-0.0785624
1707	-0.757206							1714	1724.71	-31.1885	-30.1965	-32.2235		1719	0.0952467	0.16682	-0.0715734
1708	0							1715	1725.72	-31.238	-30.2365	-32.2935		1720	0.0907737	0.170409	-0.0796357
1709	0							1716	1726.73	-31.2874	-30.27	-32.3335		1721	0.0987932	0.176499	-0.0777062
1710	0							1717	1727.73	-31.3361	-30.3095	-32.4235		1722	0.103076	0.178571	-0.0754949
1711	0							1718	1728.74	-31.3845	-30.3065	-32.4675		1723	0.103903	0.182738	-0.0788353
1712	0							1719	1729.75	-31.4327	-30.3025	-32.53		1724	0.110213	0.191798	-0.0815854
1713	0							1720	1730.76	-31.4802	-30.3255	-32.61		1725	0.109007	0.196039	-0.0870315
1714	0							1721	1731.77	-31.5275	-30.336	-32.707		1726	0.108682	0.206295	-0.0976132
1715	0							1722	1732.78	-31.5744	-30.3165	-32.807		1727	0.109755	0.204273	-0.0945182
1716	0							1723	1733.79	-31.6204	-30.3155	-32.93		1728	0.106394	0.20865	-0.102256
1717	0							1724	1734.8	-31.6617	-30.38	-32.897		1729	0.108126	0.207936	-0.0998095
1718	0							1725	1735.81	-31.7024	-30.4765	-32.877		1730	0.101934	0.200341	-0.0984073
1719	0							1726	1736.82	-31.7426	-30.5765	-32.831		1731	0.103247	0.19698	-0.0937332
1720	0							1727	1737.83	-31.7825	-30.662	-32.83		1732	0.105906	0.198327	-0.0924209
1721	0							1728	1738.84	-31.8223	-30.7365	-32.847		1733	0.102831	0.20668	-0.10385
1722	0							1729	1739.84	-31.8613	-30.7665	-32.8735		1734	0.0956592	0.21265	-0.116991
1723	0							1730	1740.85	-31.9002	-30.8	-32.9235		1735	0.0934177	0.212746	-0.119328
1724	0							1731	1741.86	-31.9385	-30.8165	-32.9705		1736	0.0891173	0.214337	-0.125219
1725	0							1732	1742.87	-31.9767	-30.8165	-33.03		1737	0.0993028	0.212219	-0.112916
1726	0							1733	1743.88	-32.0141	-30.833	-33.11		1738	0.0974661	0.210229	-0.112763
1727	0							1734	1744.89	-32.0514	-30.843	-33.17		1739	0.0988696	0.211798	-0.112929
1728	0							1735	1745.9	-32.0882	-30.84	-33.2135		1740	0.106397	0.212249	-0.105852
1729	0							1736	1746.91	-32.1248	-30.88	-33.29		1741	0.108988	0.213433	-0.104445
1730	0							1737	1747.92	-32.1612	-30.86	-33.35		1742	0.10164	0.211571	-0.109932
1731	0							1738	1748.93	-32.197	-30.8865	-33.4035		1743	0.0964554	0.211822	-0.115367
1732	0							1739	1749.94	-32.2325	-30.89	-33.497		1744	0.0900324	0.208014	-0.117981
1733	0							1740	1750.95	-32.2635	-30.91	-33.5675		1745	0.0860366	0.202872	-0.116836
1734	0							1741	1751.96	-32.2813	-30.963	-33.5275		1746	0.0843146	0.204072	-0.119757
1735	0							1742	1752.97	-32.299	-31.0365	-33.517		1747	0.0824543	0.197694	-0.11524
1736	0							1743	1753.98	-32.3159	-31.0995	-33.5		1748	0.0859438	0.198741	-0.112797
1737	0							1744	1754.99	-32.3327	-31.113	-33.48		1749	0.0932471	0.197353	-0.104106
1738	0							1745	1756	-32.3491	-31.163	-33.4935		1750	0.0932913	0.195034	-0.101743
1739	0							1746	1757.01	-32.3653	-31.2095	-33.4905		1751	0.0907705	0.190084	-0.0993133
1740	0							1747	1758.02	-32.381	-31.25	-33.487		1752	0.0953505	0.185487	-0.090136
1741	0							1748	1759.03	-32.3969	-31.293	-33.494		1753	0.0942549	0.176212	-0.0819571
1742	0							1749	1760.04	-32.4118	-31.3295	-33.5045		1754	0.0972465	0.172218	-0.0749711
1743	0							1750	1761.05	-32.427	-31.34	-33.5135		1755	0.098582	0.170747	-0.0721651
1744	0							1751	1762.05	-32.442	-31.36	-33.5405		1756	0.101971	0.16856	-0.0665898
1745	0							1752	1763.07	-32.4567	-31.3795	-33.55		1757	0.0997115	0.16579	-0.0660782
1746	0							1753	1764.08	-32.4712	-31.373	-33.57		1758	0.0943564	0.164612	-0.0702557
1747	0							1754	1765.09	-32.4858	-31.3765	-33.6035		1759	0.0976878	0.161578	-0.0638904
1748	0							1755	1766.1	-32.5004	-31.4365	-33.6335		1760	0.0963431	0.155758	-0.0594146
1749	0							1756	1767.11	-32.515	-31.456	-33.6705		1761	0.0958972	0.158437	-0.0625396
1750	0							1757	1768.12	-32.5298	-31.4495	-33.6935		1762	0.0952878	0.155532	-0.0602444
1751	0							1758	1769.13	-32.5449	-31.436	-33.737		1763	0.0946135	0.148975	-0.0543611
1752	0							1759	1770.14	-32.56	-31.42	-33.8105		1764	0.0971527	0.146812	-0.0496598
1753	0							1760	1771.15	-32.576	-31.3765	-33.8835		1765	0.0973316	0.149621	-0.0522897
1754	0							1761	1772.16	-32.5925	-31.3465	-33.9335		1766	0.0931877	0.149068	-0.0558804
1755	0							1762	1773.17	-32.6092	-31.32	-33.964		1767	0.0885041	0.146829	-0.0583245
1756	0							1763	1774.18	-32.6264	-31.313	-34.0205		1768	0.0831949	0.149058	-0.0658635
1757	0							1764	1775.19	-32.5976	-31.2965	-33.9835		1769	0.0727814	0.15041	-0.0776283
1758	0							1765	1776.2	-32.5185	-31.27	-33.8235		1770	0.0732461	0.138874	-0.0656275
1759	0							1766	1777.21	-32.4399	-31.2365	-33.697		1771	0.0663722	0.132101	-0.0657288
1760	0							1767	1778.22	-32.3617	-31.1965	-33.5935		1772	0.0574553	0.141678	-0.0842231
1761	0							1768	1779.23	-32.2845	-31.14	-33.461		1773	0.049803	0.143769	-0.0939664
1762	0							1769	1780.24	-32.2076	-31.1	-33.3335		1774	0.044672	0.149492	-0.10482
1763	0							1770	1781.25	-32.1314	-31.04	-33.2035		1775	0.0300413	0.142885	-0.112844
1764	0							1771	1782.26	-32.0552	-30.99	-33.1205		1776	0.0173765	0.138809	-0.121433
1765	0							1772	1783.27	-31.9798	-30.9265	-33.0475		1777	0.00798869	0.13447	-0.126482
1766	0							1773	1784.28	-31.905	-30.8465	-32.96		1778	0.0146417	0.136094	-0.121452
1767	0							1774	1785.29	-31.8301	-30.75	-32.8835		1779	0.0132897	0.137263	-0.123973
1768	0							1775	1786.3	-31.7561	-30.6665	-32.8235		1780	0.00837463	0.141369	-0.132994
1769	0							1776	1787.31	-31.682	-30.5595	-32.717		1781	0.00942209	0.147461	-0.138039
1770	0							1777	1788.32	-31.6085	-30.473	-32.6435		1782	0.00667718	0.142187	-0.13551
1771	0							1778	1789.33	-31.535	-30.369	-32.5575		1783	0.00972187	0.138553	-0.128831
1772	0							1779	1790.35	-31.4616	-30.266	-32.55		1784	0.00978373	0.142783	-0.132999
1773	0							1780	1791.36	-31.3885	-30.1565	-32.5235		1785	0.00741317	0.143012	-0.135599
1774	-0.0169992							1781	1792.37	-31.3154	-30.0395	-32.4505		1786	0.00902374	0.142735	-0.133711
1775	-0.0462085							1782	1793.38	-31.2422	-29.9365	-32.46		1787	0.00705116	0.14112	-0.134069
1776	-0.125608							1783	1794.39	-31.1693	-29.82	-32.444		1788	0.00631087	0.141682	-0.135371
1777	-0.341437							1784	1795.4	-31.1345	-29.78	-32.4335		1789	0.0101741	0.140275	-0.130101
1778	-0.928123							1785	1796.41	-31.1267	-29.8165	-32.3735		1790	0.0231423	0.136862	-0.11372
1779	0							1786	1797.42	-31.1186	-29.813	-32.31		1791	0.016623	0.14193	-0.125307
1780	-0.018454							1787	1798.43	-31.1108	-29.853	-32.217		1792	0.018802	0.1441	-0.125298
1781	-0.0501631							1788	1799.44	-31.1028	-29.863	-32.207		1793	0.0325538	0.143745	-0.111191
1782	-0.136357							1789	1800.46	-31.0948	-29.8795	-32.1635		1794	0.0388194	0.146424	-0.107605
1783	-0.370658							1790	1801.47	-31.0868	-29.8665	-32.1035		1795	0.0450217	0.141884	-0.0968626
1784	-1.00755							1791	1802.48	-31.079	-29.88	-32.07		1796	0.0495548	0.146223	-0.0966685
1785	-2.73881							1792	1803.49	-31.0713	-29.9065	-32.077		1797	0.0573372	0.148186	-0.0908483
1786	0							1793	1804.5	-31.0635	-29.9065	-32.08		1798	0.0617252	0.149004	-0.0872791
1787	0							1794	1805.51	-31.0559	-29.9165	-32.1		1799	0.0545592	0.14957	-0.0950109
1788	0							1795	1806.52	-31.0483	-29.92	-32.164		1800	0.0511427	0.14289	-0.0917471
1789	0							1796	1807.53	-31.0408	-29.886	-32.197		1801	0.0530045	0.142873	-0.0898685
1790	0							1797	1808.54	-31.0335	-29.79	-32.2235		1802	0.0571414	0.13605	-0.078909
1791	0							1798	1809.56	-31.0263	-29.72	-32.26		1803	0.0563715	0.132073	-0.0757018
1792	0							1799	1810.57	-31.0146	-29.7365	-32.2235		1804	0.0507644	0.128992	-0.0782278
1793	0							1800	1811.58	-31.0014	-29.7665	-32.17		1805	0.0496339	0.12716	-0.0775263
1794	0							1801	1812.59	-30.9886	-29.803	-32.1005		1806	0.0482975	0.12562	-0.077322
1795	0							1802	1813.6	-30.9756	-29.8365	-32.047		1807	0.0471339	0.125298	-0.0781641
1796	0							1803	1814.61	-30.9626	-29.87	-31.9935		1808	0.0434749	0.125052	-0.0815775
1797	0							1804	1815.62	-30.9499	-29.896	-31.9435		1809	0.0483794	0.123156	-0.0747763
1798	0							1805	1816.64	-30.937	-29.9065	-31.9535		1810	0.0536452	0.12097	-0.0673245
1799	0							1806	1817.65	-30.9245	-29.9165	-31.93		1811	0.0544978	0.123822	-0.0693238
1800	0							1807	1818.66	-30.912	-29.9065	-31.884		1812	0.0657429	0.122556	-0.056813
1801	0							1808	1819.67	-30.8993	-29.86	-31.8635		1813	0.0681763	0.124601	-0.0564251
1802	0							1809	1820.68	-30.8866	-29.8565	-31.9035		1814	0.0673261	0.115244	-0.0479176
1803	0							1810	1821.69	-30.8741	-29.823	-31.9105		1815	0.0609094	0.109231	-0.0483212
1804	0							1811	1822.71	-30.8615	-29.78	-31.91		1816	0.0614518	0.114163	-0.0527114
1805	0							1812	1823.72	-30.8491	-29.743	-31.894		1817	0.0681341	0.109487	-0.0413526
1806	0							1813	1824.73	-30.8367	-29.71	-31.9035		1818	0.072895	0.105195	-0.0322998
1807	0							1814	1825.74	-30.824	-29.6495	-31.9305		1819	0.0736412	0.104435	-0.0307935
1808	0							1815	1826.75	-30.8112	-29.59	-31.96		1820	0.0738145	0.100734	-0.0269196
1809	0							1816	1827.76	-30.7985	-29.4855	-32.0035		1821	0.0764893	0.102111	-0.0256215
1810	0							1817	1828.77	-30.786	-29.375	-32.04		1822	0.0809638	0.0908966	-0.00993286
1811	0							1818	1829.79	-30.7865	-29.452	-32		1823	0.082482	0.0896956	-0.0072136
1812	0							1819	1830.8	-30.7873	-29.4865	-31.9835		1824	0.0808411	0.0954163	-0.0145751
1813	0							1820	1831.81	-30.7882	-29.5765	-31.95		1825	0.0860955	0.101648	-0.0155529
1814	0							1821	1832.82	-30.7887	-29.61	-31.89		1826	0.0877999	0.108375	-0.0205754
1815	0							1822	1833.83	-30.7892	-29.6365	-31.8735		1827	0.0896565	0.106525	-0.0168689
1816	0							1823	1834.84	-30.7899	-29.6565	-31.89		1828	0.0901963	0.109478	-0.0192817
1817	0							1824	1835.86	-30.7904	-29.6965	-31.86		1829	0.0984326	0.11091	-0.0124778
1818	0							1825	1836.87	-30.7912	-29.7165	-31.847		1830	0.0997969	0.114835	-0.0150386
1819	-0.0246407							1826	1837.88	-30.7914	-29.79	-31.8535		1831	0.0969958	0.111167	-0.0141715
1820	-0.0669805							1827	1838.89	-30.7919	-29.796	-31.817		1832	0.0913186	0.107842	-0.0165237
1821	-0.182072							1828	1839.9	-30.7923	-29.8065	-31.8405		1833	0.0828694	0.109597	-0.0267278
1822	0							1829	1840.91	-30.7925	-29.803	-31.8835		1834	0.0783885	0.108336	-0.029948
1823	0							1830	1841.92	-30.7928	-29.803	-31.8905		1835	0.0752616	0.113718	-0.0384564
1824	0							1831	1842.93	-30.793	-29.7665	-31.897		1836	0.0773535	0.117485	-0.0401316
1825	0							1832	1843.94	-30.7933	-29.7395	-31.93		1837	0.0771904	0.115507	-0.0383162
1826	0							1833	1844.95	-30.7935	-29.72	-31.9535		1838	0.0819666	0.117204	-0.0352373
1827	0							1834	1845.96	-30.7935	-29.6665	-32.0035		1839	0.077988	0.11847	-0.0404817
1828	0							1835	1846.97	-30.7936	-29.6165	-32.07		1840	0.0799998	0.123053	-0.043053
1829	0							1836	1847.98	-30.7938	-29.563	-32.1035		1841	0.0799859	0.120143	-0.0401567
1830	0							1837	1848.99	-30.7938	-29.49	-32.14		1842	0.0784473	0.126059	-0.0476121
1831	0							1838	1850	-30.7937	-29.4665	-32.1835		1843	0.0740286	0.13032	-0.0562918
1832	0							1839	1851.01	-30.7916	-29.54	-32.12		1844	0.0701839	0.131748	-0.0615639
1833	0							1840	1852.02	-30.7894	-29.596	-32.0635		1845	0.0735527	0.127821	-0.0542686
1834	0							1841	1853.03	-30.7876	-29.63	-32.0035		1846	0.0728266	0.121757	-0.0489308
1835	0							1842	1854.04	-30.7854	-29.67	-31.94		1847	0.0677489	0.106582	-0.0388335
1836	0							1843	1855.05	-30.7834	-29.7265	-31.89		1848	0.0587831	0.105043	-0.0462597
1837	0							1844	1856.06	-30.7815	-29.73	-31.85		1849	0.047075	0.0977683	-0.0506933
1838	0							1845	1857.07	-30.7796	-29.75	-31.8235		1850	0.0231059	0.100377	-0.0772715
1839	0							1846	1858.08	-30.7774	-29.733	-31.787		1851	-0.013186	0.100257	-0.113443
1840	0							1847	1859.09	-30.7758	-29.74	-31.7835		1852	-0.0212401	0.104204	-0.125444
1841	0							1848	1860.09	-30.7739	-29.73	-31.787		1853	-0.020275	0.10143	-0.121705
1842	0							1849	1861.1	-30.7719	-29.713	-31.79		1854	-0.0168405	0.0987764	-0.115617
1843	0							1850	1862.11	-30.7701	-29.693	-31.8335		1855	-0.0135767	0.099782	-0.113359
1844	0							1851	1863.12	-30.7684	-29.673	-31.8535		1856	-0.0134289	0.100474	-0.113903
1845	0							1852	1864.13	-30.7673	-29.63	-31.907		1857	-0.0151955	0.104755	-0.119951
1846	0							1853	1865.13	-30.7659	-29.5665	-31.9635		1858	-0.0192363	0.104622	-0.123858
1847	0							1854	1866.14	-30.7648	-29.533	-32.02		1859	-0.0187597	0.105542	-0.124302
1848	0							1855	1867.15	-30.764	-29.5195	-32.087		1860	-0.0130065	0.103914	-0.11692
1849	0							1856	1868.16	-30.7634	-29.44	-32.13		1861	-0.0108125	0.102321	-0.113133
1850	0							1857	1869.16	-30.763	-29.3865	-32.1935		1862	-0.00233484	0.107007	-0.109342
1851	0							1858	1870.17	-30.7522	-29.3565	-32.2035		1863	0.00213954	0.104962	-0.102822
1852	0							1859	1871.18	-30.7233	-29.413	-32.1205		1864	0.000440586	0.106466	-0.106025
1853	0							1860	1872.18	-30.6943	-29.4195	-32.0405		1865	0.000756939	0.104638	-0.103881
1854	0							1861	1873.19	-30.6658	-29.419	-31.947		1866	0.00350395	0.101906	-0.0984019
1855	-0.0374489							1862	1874.2	-30.6371	-29.383	-31.88		1867	0.000334585	0.103882	-0.103547
1856	-0.101797							1863	1875.21	-30.609	-29.4	-31.8005		1868	0.00482956	0.10339	-0.0985605
1857	-0.276712							1864	1876.21	-30.5811	-29.38	-31.7335		1869	0.0122303	0.104683	-0.0924523
1858	-0.752181							1865	1877.22	-30.5533	-29.3565	-31.68		1870	0.0271191	0.100658	-0.073539
1859	-2.04464							1866	1878.23	-30.5255	-29.343	-31.6105		1871	0.0505334	0.0964596	-0.0459262
1860	-5.55791							1867	1879.23	-30.498	-29.313	-31.58		1872	0.0820742	0.0933806	-0.0113064
1861	0							1868	1880.24	-30.4706	-29.293	-31.53		1873	0.0863774	0.0863406	3.67141e-05
1862	0							1869	1881.25	-30.4433	-29.253	-31.4835		1874	0.0835608	0.0933825	-0.00982169
1863	0							1870	1882.26	-30.4157	-29.2065	-31.4505		1875	0.0872875	0.0993064	-0.0120189
1864	0							1871	1883.26	-30.3887	-29.1165	-31.4505		1876	0.0830098	0.0970448	-0.014035
1865	0							1872	1884.26	-30.3614	-29.063	-31.454		1877	0.0853896	0.0933105	-0.00792092
1866	0							1873	1885.27	-30.334	-29.0265	-31.457		1878	0.0897461	0.0928132	-0.00306717
1867	0							1874	1886.27	-30.3065	-28.9465	-31.4835		1879	0.0909111	0.0949907	-0.00407954
1868	0							1875	1887.28	-30.279	-28.88	-31.55		1880	0.0855683	0.0943575	-0.00878924
1869	0							1876	1888.28	-30.251	-28.8265	-31.5635		1881	0.0831685	0.0966057	-0.0134371
1870	0							1877	1889.29	-30.223	-28.7465	-31.5935		1882	0.0754154	0.0912711	-0.0158556
1871	0							1878	1890.29	-30.2182	-28.7465	-31.5805		1883	0.0724763	0.0918136	-0.0193373
1872	0							1879	1891.3	-30.2369	-28.803	-31.5235		1884	0.0667482	0.0909835	-0.0242353
1873	0							1880	1892.3	-30.2551	-28.8765	-31.487		1885	0.0664121	0.0991636	-0.0327515
1874	0							1881	1893.31	-30.2736	-28.9465	-31.49		1886	0.0656729	0.10269	-0.0370169
1875	0							1882	1894.31	-30.2919	-28.9995	-31.4475		1887	0.0618842	0.10925	-0.0473653
1876	0							1883	1895.32	-30.3095	-29.02	-31.424		1888	0.0595874	0.111556	-0.0519691
1877	0							1884	1896.32	-30.3272	-29.0465	-31.417		1889	0.0603272	0.118889	-0.0585623
1878	0							1885	1897.33	-30.3447	-29.0795	-31.4135		1890	0.0588487	0.116471	-0.0576223
1879	0							1886	1898.33	-30.3622	-29.133	-31.43		1891	0.0570758	0.116051	-0.0589748
1880	0							1887	1899.34	-30.3796	-29.203	-31.43		1892	0.0560494	0.116108	-0.0600586
1881	0							1888	1900.34	-30.3966	-29.2665	-31.43		1893	0.0623709	0.114389	-0.0520179
1882	0							1889	1901.34	-30.4136	-29.32	-31.437		1894	0.0719501	0.124239	-0.0522884
1883	0							1890	1902.35	-30.4305	-29.299	-31.4535		1895	0.0746267	0.12026	-0.0456331
1884	0							1891	1903.35	-30.4473	-29.3	-31.5235		1896	0.0693842	0.11637	-0.0469859
1885	0							1892	1904.35	-30.464	-29.3365	-31.5235		1897	0.0724688	0.120892	-0.0484233
1886	0							1893	1905.36	-30.4809	-29.3595	-31.557		1898	0.0658363	0.121074	-0.0552375
1887	0							1894	1906.36	-30.4975	-29.34	-31.6135		1899	0.0673503	0.117088	-0.0497374
1888	0							1895	1907.36	-30.5145	-29.293	-31.6735		1900	0.0636219	0.119982	-0.0563602
1889	0							1896	1908.36	-30.5316	-29.2965	-31.7135		1901	0.0578935	0.122242	-0.064348
1890	0							1897	1909.36	-30.5483	-29.283	-31.77		1902	0.0514889	0.12166	-0.0701709
1891	0							1898	1910.37	-30.5655	-29.2295	-31.83		1903	0.0526592	0.129721	-0.0770614
1892	0							1899	1911.37	-30.5828	-29.176	-31.8635		1904	0.0504046	0.131027	-0.0806223
1893	0							1900	1912.37	-30.6003	-29.11	-31.9335		1905	0.0516597	0.134514	-0.0828547
1894	0							1901	1913.37	-30.5928	-29.133	-31.9135		1906	0.0554781	0.128461	-0.0729828
1895	0							1902	1914.37	-30.5733	-29.1765	-31.8635		1907	0.060908	0.128794	-0.0678857
1896	0							1903	1915.38	-30.554	-29.213	-31.8235		1908	0.0584053	0.13196	-0.0735549
1897	0							1904	1916.38	-30.5348	-29.2765	-31.7705		1909	0.0610916	0.137747	-0.0766551
1898	0							1905	1917.38	-30.5161	-29.323	-31.71		1910	0.0558025	0.141352	-0.0855495
1899	0							1906	1918.38	-30.4975	-29.35	-31.6635		1911	0.0517	0.141204	-0.0895043
1900	0							1907	1919.39	-30.479	-29.35	-31.6435		1912	0.0494822	0.147173	-0.0976904
1901	0							1908	1920.39	-30.4611	-29.34	-31.61		1913	0.0501404	0.148187	-0.0980462
1902	0							1909	1921.39	-30.443	-29.363	-31.58		1914	0.0459023	0.152362	-0.10646
1903	0							1910	1922.39	-30.4255	-29.3265	-31.57		1915	0.0360974	0.152642	-0.116544
1904	0							1911	1923.39	-30.4081	-29.316	-31.5735		1916	0.0295442	0.150244	-0.120699
1905	0							1912	1924.4	-30.3911	-29.263	-31.5835		1917	0.0306327	0.154919	-0.124287
1906	0							1913	1925.4	-30.3746	-29.193	-31.58		1918	0.0321702	0.147945	-0.115775
1907	0							1914	1926.4	-30.3586	-29.133	-31.57		1919	0.0365011	0.152824	-0.116323
1908	0							1915	1927.4	-30.3426	-29.08	-31.5735		1920	0.0339401	0.157769	-0.123828
1909	0							1916	1928.4	-30.3274	-29.01	-31.5735		1921	0.0404431	0.15294	-0.112497
1910	0							1917	1929.4	-30.3124	-28.9365	-31.6135		1922	0.0506163	0.153663	-0.103047
1911	0							1918	1930.4	-30.2985	-28.8665	-31.68		1923	0.0559289	0.158668	-0.102739
1912	0							1919	1931.4	-30.2846	-28.8	-31.72		1924	0.0622876	0.156917	-0.094629
1913	0							1920	1932.4	-30.2715	-28.7495	-31.7535		1925	0.0680147	0.155169	-0.0871546
1914	0							1921	1933.4	-30.2303	-28.756	-31.687		1926	0.0691485	0.146804	-0.0776553
1915	0							1922	1934.4	-30.1824	-28.7665	-31.59		1927	0.064346	0.147613	-0.0832665
1916	0							1923	1935.4	-30.1349	-28.7865	-31.4735		1928	0.0567819	0.150748	-0.0939658
1917	0							1924	1936.4	-30.0885	-28.79	-31.3535		1929	0.0537905	0.146481	-0.0926907
1918	0							1925	1937.4	-30.0418	-28.7965	-31.27		1930	0.0537964	0.141292	-0.0874956
1919	0							1926	1938.4	-29.9959	-28.8	-31.2035		1931	0.0562686	0.145162	-0.0888932
1920	0							1927	1939.4	-29.9506	-28.8	-31.1235		1932	0.0648084	0.150654	-0.0858451
1921	0							1928	1940.4	-29.9054	-28.783	-31.05		1933	0.0674032	0.14756	-0.0801572
1922	0							1929	1941.4	-29.8606	-28.743	-30.99		1934	0.0647835	0.142799	-0.0780153
1923	0							1930	1942.4	-29.8159	-28.7265	-30.94		1935	0.0659281	0.14067	-0.0747419
1924	-0.0220101							1931	1943.4	-29.7717	-28.7095	-30.89		1936	0.0702065	0.138402	-0.0681951
1925	-0.0598296							1932	1944.4	-29.7276	-28.6495	-30.84		1937	0.077901	0.140173	-0.0622722
1926	0							1933	1945.4	-29.6834	-28.58	-30.79		1938	0.0798176	0.137408	-0.0575908
1927	0							1934	1946.41	-29.6388	-28.5165	-30.7535		1939	0.0813667	0.137998	-0.0566313
1928	0							1935	1947.41	-29.5946	-28.46	-30.7205		1940	0.0847539	0.131243	-0.0464892
1929	0							1936	1948.41	-29.5497	-28.403	-30.714		1941	0.0846062	0.124311	-0.0397052
1930	0							1937	1949.41	-29.5044	-28.3365	-30.7		1942	0.0853127	0.127265	-0.0419522
1931	0							1938	1950.41	-29.4585	-28.25	-30.717		1943	0.0759282	0.128194	-0.052266
1932	0							1939	1951.41	-29.4119	-28.17	-30.7305		1944	0.0775667	0.126024	-0.0484576
1933	0							1940	1952.41	-29.3645	-28.09	-30.75		1945	0.079085	0.120716	-0.0416312
1934	0							1941	1953.41	-29.3167	-27.9965	-30.7335		1946	0.0812537	0.11764	-0.0363859
1935	0							1942	1954.41	-29.3669	-28.07	-30.76		1947	0.0866197	0.123892	-0.0372723
1936	0							1943	1955.41	-29.457	-28.21	-30.787		1948	0.0859232	0.120694	-0.0347712
[truncated: 9,997 more rows]
